# Supplementary material for: (Carbonyl-1κC)bis­[2,3(η5)-cyclo­penta­dien­yl][μ3-(S-methyl trithio­carbonato)methylidyne-1:2:3κ4 C,S′′:C:C](triphenyl­phosphine-1κP)(μ3-sulfido-1:2:3κ3 S)dicobalt(II)iron(II) trifluoro­methane­sulfonate
Source: Acta Crystallogr Sect E Struct Rep Online. 2008 Apr 10;64(Pt 5):m635–6. doi: 10.1107/S1600536808008970 (PMC2961332; doi:10.1107/S1600536808008970)
Supplement: Supplementary file 1 [file e-64-0m635-sup1.cif]

##############################################################################
###                                                                        ###
###        Electronic paper (Acta Crystallographica Section E)             ###
###                                                                        ###
##############################################################################
#                                                                            #
# This CIF contains the data in a paper accepted for publication in Acta     #
# Crystallographica Section E. It conforms to the requirements of Notes      #
# for Authors for Section E, and has been peer reviewed under the auspices   #
# of the IUCr Commission on Journals.                                        #
#                                                                            #
# Full details of the Crystallographic Information File format               #
# are given in the paper "The Crystallographic Information File (CIF):       #
# a New Standard Archive File for Crystallography" by S. R. Hall, F. H.      #
# Allen and I. D. Brown [Acta Cryst. (1991), A47, 655-685].                  #
#                                                                            #
# The current version of the core CIF dictionary is obtainable from          #
# ftp://ftp.iucr.org/pub/cif_core.dic. The current version number is 2.4.    #
#                                                                            #
# Software is freely available for graphical display of the structure(s) in  #
# this CIF.  For information consult the CIF home page http://www.iucr.org/  #
# cif/home.html                                                              #
#                                                                            #
# This file may be used for bona fide research purposes within the           #
# scientific community so long as proper attribution is given to the journal # 
# article from which it was obtained.                                        #
#                                                                            #
##############################################################################
                                             
data_global
_audit_creation_method     SHELXL-97
_journal_date_recd_electronic     2008-03-31
_journal_date_accepted     2008-04-02
_journal_name_full     'Acta Crystallographica, Section E'
_journal_year     2008
_journal_volume     64
_journal_issue      5
_journal_page_first     m635
_journal_page_last     m636
_journal_paper_category     QM
_journal_coeditor_code     HB2713
_publ_contact_author_name     'Professor Jim Simpson'
_publ_contact_author_address
;
Department of Chemistry
  University of Otago
  PO Box 56
  Dunedin
  New Zealand
;
_publ_contact_author_email     jsimpson@alkali.otago.ac.nz
_publ_contact_author_fax     +64-3-04797906
_publ_contact_author_phone     +64-3-4797914
_publ_section_title
;\
(Carbonyl-1\k<i>C</i>)bis[1,2(\h^5^)-cyclopentadienyl](\m~3~-<i>S</i>,\
<i>S</i>'-dimethyl
trithiocarbonato-1:2:3\k^4^<i>C</i>,<i>S</i>'':<i>C</i>:<i>C</i>)\
(triphenylphosphine-1\k<i>P</i>)(\m~3~-sulfido-1:2:3\k^3^<i>S</i>)\
dicobalt(II)iron(II) trifluoromethanesulfonate
;
loop_
    _publ_author_name
    _publ_author_address
    'Manning, Anthony R.'
;       Department of Chemistry
        University College Dublin
        Belfield
        Dublin 4
        Ireland
;
    'McAdam, C. John'
;       Department of Chemistry
        University of Otago
        PO Box 56
        Dunedin
        New Zealand
;
    'Palmer, Anthony J.'
;       Department of Chemistry
        University College Dublin
        Belfield
        Dublin 4
        Ireland
;
    'Simpson, Jim'
;       Department of Chemistry
        University of Otago
        PO Box 56
        Dunedin
        New Zealand
;
data_I
_chemical_name_systematic
;\
(Carbonyl-1\kC)bis[1,2(\h^5^)-cyclopentadienyl](\m~3~-S,S'-dimethyl
trithiocarbonato-1:2:3\k^4^C,S'':C:C)(triphenylphosphine-1\kP)(\m~3~-sulfido-
1:2:3\k^3^S)dicobalt(II)iron(II) trifluoromethanesulfonate
;
_chemical_name_common     ?
_chemical_formula_moiety     'C32 H28 Co2 Fe O P S4 +, C F3 O3 S -'
_chemical_formula_sum     'C33 H28 Co2 F3 Fe O4 P S5'
_chemical_formula_iupac
                    '[Fe Co2 (C5 H5)2 (C3 H3 S3) S (C18 H15 P) (C O)] C F3 S O3'
_chemical_formula_weight     910.53
_chemical_melting_point     ?
_symmetry_cell_setting     monoclinic
_symmetry_space_group_name_H-M     'P 21/c'
_symmetry_space_group_name_Hall     '-P 2ybc'
loop_
    _symmetry_equiv_pos_as_xyz
    'x, y, z'
    '-x, y+1/2, -z+1/2'
    '-x, -y, -z'
    'x, -y-1/2, z-1/2'
_cell_length_a     11.0403(6)
_cell_length_b     29.2183(14)
_cell_length_c     10.9040(5)
_cell_angle_alpha     90.00
_cell_angle_beta     100.664(3)
_cell_angle_gamma     90.00
_cell_volume     3456.7(3)
_cell_formula_units_Z     4
_cell_measurement_reflns_used     5433
_cell_measurement_theta_min     2.34
_cell_measurement_theta_max     23.57
_cell_measurement_temperature     91(2)
_exptl_crystal_description     'irregular fragment'
_exptl_crystal_colour     'black'
_exptl_crystal_size_max     0.18
_exptl_crystal_size_mid     0.06
_exptl_crystal_size_min     0.06
_exptl_crystal_density_diffrn     1.750
_exptl_crystal_density_meas     ?
_exptl_crystal_density_method     'not measured'
_exptl_crystal_F_000     1840
_exptl_absorpt_coefficient_mu     1.766
_exptl_absorpt_correction_type     multi-scan
_exptl_absorpt_process_details     '(SADABS; Bruker, 2006)'
_exptl_absorpt_correction_T_min     0.717
_exptl_absorpt_correction_T_max     0.899
_exptl_special_details
;
;
_diffrn_ambient_temperature     91(2)
_diffrn_radiation_type     MoK\a
_diffrn_radiation_wavelength     0.71073
_diffrn_radiation_source     'fine-focus sealed tube'
_diffrn_radiation_monochromator     graphite
_diffrn_measurement_device_type     'Bruker APEXII CCD area-detector'
_diffrn_measurement_method     \w
_diffrn_detector_area_resol_mean     ?
_diffrn_reflns_number     36119
_diffrn_reflns_av_R_equivalents     0.0810
_diffrn_reflns_av_sigmaI/netI     0.0494
_diffrn_reflns_theta_min     2.00
_diffrn_reflns_theta_max     24.16
_diffrn_reflns_theta_full     24.16
_diffrn_measured_fraction_theta_max     0.994
_diffrn_measured_fraction_theta_full     0.994
_diffrn_reflns_limit_h_min     -12
_diffrn_reflns_limit_h_max     12
_diffrn_reflns_limit_k_min     -33
_diffrn_reflns_limit_k_max     33
_diffrn_reflns_limit_l_min     -12
_diffrn_reflns_limit_l_max     12
_diffrn_standards_number     0
_diffrn_standards_interval_count     ?
_diffrn_standards_interval_time     ?
_diffrn_standards_decay_%     ?
_refine_special_details
;
Refinement of <i>F</i>^2^ against ALL reflections. The weighted <i>R</i>-factor
<i>wR</i> and goodness of fit <i>S</i> are based on <i>F</i>^2^, conventional
<i>R</i>-factors <i>R</i> are based on <i>F</i>, with <i>F</i> set to zero for
negative <i>F</i>^2^. The threshold expression of <i>F</i>^2^ >
\s(<i>F</i>^2^) is used only for calculating <i>R</i>-factors(gt) <i>etc</i>.
and is not relevant to the choice of reflections for refinement.
<i>R</i>-factors based on <i>F</i>^2^ are statistically about twice as large
as those based on <i>F</i>, and <i>R</i>- factors based on ALL data will be
even larger.
;
_reflns_number_total     5502
_reflns_number_gt     4297
_reflns_threshold_expression     I>2\s(I)
_refine_ls_structure_factor_coef     Fsqd
_refine_ls_matrix_type     full
_refine_ls_R_factor_all     0.0483
_refine_ls_R_factor_gt     0.0307
_refine_ls_wR_factor_gt     0.0619
_refine_ls_wR_factor_ref     0.0673
_refine_ls_goodness_of_fit_ref     1.031
_refine_ls_restrained_S_all     1.031
_refine_ls_number_reflns     5502
_refine_ls_number_parameters     443
_refine_ls_number_restraints     0
_refine_ls_hydrogen_treatment     constr
_refine_ls_weighting_scheme     calc
_refine_ls_weighting_details
         'calc w=1/[\s^2^(Fo^2^)+(0.0227P)^2^+1.9058P] where P=(Fo^2^+2Fc^2^)/3'
_atom_sites_solution_hydrogens     geom
_atom_sites_solution_primary     direct
_atom_sites_solution_secondary     difmap
_refine_ls_shift/su_max     0.002
_refine_ls_shift/su_mean     0.000
_refine_diff_density_max     0.382
_refine_diff_density_min     -0.352
_refine_ls_extinction_method     none
_refine_ls_extinction_coef     ?
loop_
    _atom_type_symbol
    _atom_type_description
    _atom_type_scat_dispersion_real
    _atom_type_scat_dispersion_imag
    _atom_type_scat_source
    'C' 'C' 0.0033 0.0016
                         'International Tables Vol C Tables 4.2.6.8 and 6.1.1.4'
    'H' 'H' 0.0000 0.0000
                         'International Tables Vol C Tables 4.2.6.8 and 6.1.1.4'
    'O' 'O' 0.0106 0.0060
                         'International Tables Vol C Tables 4.2.6.8 and 6.1.1.4'
    'F' 'F' 0.0171 0.0103
                         'International Tables Vol C Tables 4.2.6.8 and 6.1.1.4'
    'P' 'P' 0.1023 0.0942
                         'International Tables Vol C Tables 4.2.6.8 and 6.1.1.4'
    'S' 'S' 0.1246 0.1234
                         'International Tables Vol C Tables 4.2.6.8 and 6.1.1.4'
    'Fe' 'Fe' 0.3463 0.8444
                         'International Tables Vol C Tables 4.2.6.8 and 6.1.1.4'
    'Co' 'Co' 0.3494 0.9721
                         'International Tables Vol C Tables 4.2.6.8 and 6.1.1.4'
_computing_data_collection     'APEX2 (Bruker 2006)'
_computing_cell_refinement     'APEX2 and SAINT (Bruker 2006)'
_computing_data_reduction     'SAINT (Bruker 2006)'
_computing_structure_solution
;
SHELXS97 (Sheldrick, 2008) and TITAN (Hunter & Simpson, 1999)
;
_computing_structure_refinement
;
SHELXL97 (Sheldrick, 2008) and TITAN (Hunter & Simpson, 1999)
;
_computing_molecular_graphics
;
ORTEP-3 (Farrugia, 1997) and Mercury (Macrae <i>et al.</i>,
2006)
;
_computing_publication_material
;
SHELXL97 (Sheldrick, 2008), enCIFer (Allen <i>et al.</i>,  2004)
and
PLATON (Spek, 2003)
;
loop_
    _atom_site_type_symbol
    _atom_site_label
    _atom_site_fract_x
    _atom_site_fract_y
    _atom_site_fract_z
    _atom_site_U_iso_or_equiv
    _atom_site_adp_type
    _atom_site_calc_flag
    _atom_site_refinement_flags
    _atom_site_occupancy
    _atom_site_disorder_assembly
    _atom_site_disorder_group
    S S1 0.43507(7) 0.68025(3) 0.84869(8) 0.01321(19) Uani d . 1 . .
    Fe Fe1 0.38034(4) 0.614761(15) 0.75881(4) 0.01093(12) Uani d . 1 . .
    Co Co1 0.59348(4) 0.647577(15) 0.79713(4) 0.01244(12) Uani d . 1 . .
    Co Co2 0.43989(4) 0.690431(15) 0.65645(4) 0.01123(11) Uani d . 1 . .
    C C1 0.4900(3) 0.62912(11) 0.6502(3) 0.0119(7) Uani d . 1 . .
    S S2 0.52197(7) 0.59798(3) 0.52361(8) 0.01445(19) Uani d . 1 . .
    C C2 0.3965(3) 0.56308(11) 0.5050(3) 0.0126(7) Uani d . 1 . .
    S S3 0.36348(8) 0.52579(3) 0.38030(8) 0.0195(2) Uani d . 1 . .
    C C3 0.4831(3) 0.53630(12) 0.2912(3) 0.0219(8) Uani d . 1 . .
    H H3A 0.4877 0.5692 0.2747 0.033 Uiso calc R 1 . .
    H H3B 0.4642 0.5197 0.2119 0.033 Uiso calc R 1 . .
    H H3C 0.5624 0.5258 0.3386 0.033 Uiso calc R 1 . .
    S S4 0.29960(7) 0.56474(3) 0.60791(8) 0.0158(2) Uani d . 1 . .
    C C4 0.4330(3) 0.57269(12) 0.8704(3) 0.0169(8) Uani d . 1 . .
    O O4 0.4722(2) 0.54557(8) 0.9446(2) 0.0268(6) Uani d . 1 . .
    C C11 0.7657(3) 0.65135(13) 0.7521(3) 0.0218(9) Uani d . 1 . .
    H H11 0.7822 0.6573 0.6712 0.026 Uiso calc R 1 . .
    C C12 0.7543(3) 0.68458(12) 0.8438(3) 0.0232(9) Uani d . 1 . .
    H H12 0.7608 0.7168 0.8350 0.028 Uiso calc R 1 . .
    C C13 0.7314(3) 0.66107(13) 0.9513(3) 0.0242(9) Uani d . 1 . .
    H H13 0.7209 0.6748 1.0276 0.029 Uiso calc R 1 . .
    C C14 0.7270(3) 0.61407(13) 0.9253(3) 0.0249(9) Uani d . 1 . .
    H H14 0.7124 0.5905 0.9807 0.030 Uiso calc R 1 . .
    C C15 0.7481(3) 0.60788(13) 0.8022(3) 0.0249(9) Uani d . 1 . .
    H H15 0.7501 0.5794 0.7606 0.030 Uiso calc R 1 . .
    C C21 0.4574(3) 0.71066(11) 0.4791(3) 0.0171(8) Uani d . 1 . .
    H H21 0.4880 0.6920 0.4202 0.021 Uiso calc R 1 . .
    C C22 0.3330(3) 0.71431(11) 0.4931(3) 0.0166(8) Uani d . 1 . .
    H H22 0.2653 0.6988 0.4441 0.020 Uiso calc R 1 . .
    C C23 0.3258(3) 0.74476(11) 0.5918(3) 0.0173(8) Uani d . 1 . .
    H H23 0.2534 0.7529 0.6224 0.021 Uiso calc R 1 . .
    C C24 0.4474(3) 0.76111(11) 0.6372(3) 0.0187(8) Uani d . 1 . .
    H H24 0.4703 0.7827 0.7026 0.022 Uiso calc R 1 . .
    C C25 0.5283(3) 0.73976(11) 0.5685(3) 0.0192(8) Uani d . 1 . .
    H H25 0.6149 0.7442 0.5802 0.023 Uiso calc R 1 . .
    P P1 0.19319(7) 0.62119(3) 0.81383(8) 0.01130(19) Uani d . 1 . .
    C C31 0.1058(3) 0.66800(11) 0.7289(3) 0.0118(7) Uani d . 1 . .
    C C32 0.0804(3) 0.66594(11) 0.5986(3) 0.0150(8) Uani d . 1 . .
    H H32 0.1091 0.6407 0.5572 0.018 Uiso calc R 1 . .
    C C33 0.0139(3) 0.70032(12) 0.5291(3) 0.0185(8) Uani d . 1 . .
    H H33 -0.0051 0.6980 0.4408 0.022 Uiso calc R 1 . .
    C C34 -0.0247(3) 0.73794(12) 0.5880(3) 0.0205(8) Uani d . 1 . .
    H H34 -0.0711 0.7614 0.5405 0.025 Uiso calc R 1 . .
    C C35 0.0044(3) 0.74128(11) 0.7162(3) 0.0192(8) Uani d . 1 . .
    H H35 -0.0199 0.7676 0.7567 0.023 Uiso calc R 1 . .
    C C36 0.0686(3) 0.70657(11) 0.7865(3) 0.0159(8) Uani d . 1 . .
    H H36 0.0873 0.7092 0.8749 0.019 Uiso calc R 1 . .
    C C41 0.1856(3) 0.63076(11) 0.9778(3) 0.0130(7) Uani d . 1 . .
    C C42 0.0678(3) 0.63315(11) 1.0099(3) 0.0138(7) Uani d . 1 . .
    H H42 -0.0036 0.6317 0.9463 0.017 Uiso calc R 1 . .
    C C43 0.0553(3) 0.63756(11) 1.1325(3) 0.0170(8) Uani d . 1 . .
    H H43 -0.0244 0.6399 1.1531 0.020 Uiso calc R 1 . .
    C C44 0.1591(3) 0.63864(11) 1.2259(3) 0.0157(8) Uani d . 1 . .
    H H44 0.1502 0.6407 1.3107 0.019 Uiso calc R 1 . .
    C C45 0.2758(3) 0.63666(11) 1.1963(3) 0.0153(8) Uani d . 1 . .
    H H45 0.3467 0.6378 1.2606 0.018 Uiso calc R 1 . .
    C C46 0.2888(3) 0.63291(11) 1.0721(3) 0.0131(7) Uani d . 1 . .
    H H46 0.3688 0.6318 1.0518 0.016 Uiso calc R 1 . .
    C C51 0.0968(3) 0.56975(11) 0.7843(3) 0.0135(7) Uani d . 1 . .
    C C52 0.0065(3) 0.56312(12) 0.6782(3) 0.0196(8) Uani d . 1 . .
    H H52 -0.0116 0.5869 0.6183 0.024 Uiso calc R 1 . .
    C C53 -0.0570(3) 0.52218(12) 0.6594(3) 0.0241(9) Uani d . 1 . .
    H H53 -0.1173 0.5178 0.5860 0.029 Uiso calc R 1 . .
    C C54 -0.0332(3) 0.48759(12) 0.7471(4) 0.0254(9) Uani d . 1 . .
    H H54 -0.0778 0.4597 0.7343 0.030 Uiso calc R 1 . .
    C C55 0.0555(3) 0.49360(12) 0.8532(3) 0.0239(9) Uani d . 1 . .
    H H55 0.0713 0.4701 0.9142 0.029 Uiso calc R 1 . .
    C C56 0.1210(3) 0.53417(11) 0.8701(3) 0.0189(8) Uani d . 1 . .
    H H56 0.1839 0.5378 0.9417 0.023 Uiso calc R 1 . .
    S S5 0.71566(8) 0.65888(3) 0.32134(8) 0.0176(2) Uani d . 1 . .
    O O1 0.7829(2) 0.68745(8) 0.2496(2) 0.0249(6) Uani d . 1 . .
    O O2 0.59310(19) 0.64632(8) 0.2590(2) 0.0201(6) Uani d . 1 . .
    O O3 0.7252(2) 0.67193(9) 0.4504(2) 0.0260(6) Uani d . 1 . .
    C C60 0.7989(3) 0.60449(13) 0.3295(3) 0.0221(8) Uani d . 1 . .
    F F1 0.78346(19) 0.58458(7) 0.21758(19) 0.0351(6) Uani d . 1 . .
    F F2 0.92021(16) 0.61032(7) 0.36923(18) 0.0264(5) Uani d . 1 . .
    F F3 0.76096(18) 0.57506(7) 0.4081(2) 0.0321(5) Uani d . 1 . .
loop_
    _atom_site_aniso_label
    _atom_site_aniso_U_11
    _atom_site_aniso_U_22
    _atom_site_aniso_U_33
    _atom_site_aniso_U_12
    _atom_site_aniso_U_13
    _atom_site_aniso_U_23
    S1 0.0146(4) 0.0129(5) 0.0127(4) -0.0008(3) 0.0039(3) -0.0018(3)
    Fe1 0.0111(3) 0.0106(3) 0.0116(3) -0.0004(2) 0.00340(19) 0.0001(2)
    Co1 0.0102(2) 0.0157(3) 0.0112(2) -0.00022(19) 0.00134(18) -0.00025(19)
    Co2 0.0121(2) 0.0103(2) 0.0113(2) -0.00045(19) 0.00221(18) 0.00090(19)
    C1 0.0094(17) 0.0112(18) 0.0156(18) 0.0009(13) 0.0038(14) 0.0007(14)
    S2 0.0156(4) 0.0144(5) 0.0144(4) -0.0022(4) 0.0057(4) -0.0032(3)
    C2 0.0123(17) 0.0109(18) 0.0148(18) 0.0048(14) 0.0035(14) 0.0019(14)
    S3 0.0193(5) 0.0198(5) 0.0198(5) -0.0038(4) 0.0044(4) -0.0074(4)
    C3 0.024(2) 0.025(2) 0.017(2) 0.0017(16) 0.0063(16) -0.0051(16)
    S4 0.0140(4) 0.0157(5) 0.0188(5) -0.0029(4) 0.0055(4) -0.0033(4)
    C4 0.0149(19) 0.019(2) 0.019(2) 0.0005(15) 0.0081(15) -0.0054(17)
    O4 0.0319(15) 0.0215(15) 0.0268(15) 0.0092(12) 0.0052(12) 0.0096(12)
    C11 0.0101(18) 0.043(3) 0.0125(19) -0.0021(16) 0.0019(14) 0.0019(17)
    C12 0.0089(18) 0.024(2) 0.034(2) -0.0051(15) -0.0029(16) 0.0023(18)
    C13 0.0138(19) 0.044(3) 0.0131(19) 0.0004(17) -0.0028(15) -0.0050(17)
    C14 0.0151(19) 0.033(2) 0.023(2) 0.0009(17) -0.0054(16) 0.0120(17)
    C15 0.0099(18) 0.033(2) 0.030(2) 0.0071(16) -0.0024(16) -0.0062(18)
    C21 0.024(2) 0.0151(19) 0.0141(19) 0.0052(15) 0.0093(15) 0.0054(15)
    C22 0.0197(19) 0.0156(19) 0.0129(18) 0.0019(15) -0.0014(15) 0.0047(15)
    C23 0.0200(19) 0.0093(18) 0.023(2) 0.0055(15) 0.0046(15) 0.0030(15)
    C24 0.026(2) 0.0075(18) 0.020(2) 0.0002(15) -0.0021(16) 0.0012(14)
    C25 0.0144(18) 0.018(2) 0.025(2) -0.0035(15) 0.0024(15) 0.0113(16)
    P1 0.0109(4) 0.0114(5) 0.0117(5) -0.0007(4) 0.0025(3) -0.0005(4)
    C31 0.0084(17) 0.0115(18) 0.0165(19) -0.0022(14) 0.0050(14) 0.0015(14)
    C32 0.0137(18) 0.0134(18) 0.0170(19) -0.0028(14) 0.0005(15) -0.0010(15)
    C33 0.0173(19) 0.023(2) 0.0133(18) -0.0009(16) -0.0017(15) 0.0038(15)
    C34 0.0126(18) 0.024(2) 0.024(2) 0.0012(15) -0.0001(15) 0.0086(16)
    C35 0.0207(19) 0.0122(19) 0.026(2) 0.0035(15) 0.0072(16) -0.0013(16)
    C36 0.0184(19) 0.0155(19) 0.0151(18) -0.0010(15) 0.0066(15) -0.0001(15)
    C41 0.0133(18) 0.0101(18) 0.0168(18) -0.0008(14) 0.0057(14) 0.0011(14)
    C42 0.0125(18) 0.0143(19) 0.0138(18) -0.0005(14) 0.0004(14) -0.0007(14)
    C43 0.0180(19) 0.0154(19) 0.021(2) -0.0017(15) 0.0115(16) 0.0017(15)
    C44 0.024(2) 0.0146(19) 0.0096(17) -0.0041(15) 0.0059(15) -0.0016(14)
    C45 0.0166(19) 0.0146(19) 0.0132(18) -0.0028(15) -0.0012(15) 0.0022(14)
    C46 0.0118(17) 0.0112(18) 0.0177(19) -0.0010(14) 0.0059(14) -0.0019(14)
    C51 0.0084(17) 0.0157(19) 0.0188(19) 0.0009(14) 0.0088(14) -0.0008(15)
    C52 0.0192(19) 0.018(2) 0.021(2) -0.0019(16) 0.0028(15) 0.0031(16)
    C53 0.0167(19) 0.024(2) 0.030(2) -0.0065(16) -0.0004(16) -0.0021(18)
    C54 0.022(2) 0.016(2) 0.040(2) -0.0047(16) 0.0102(18) -0.0036(18)
    C55 0.025(2) 0.017(2) 0.030(2) 0.0007(16) 0.0063(17) 0.0038(17)
    C56 0.0191(19) 0.017(2) 0.021(2) -0.0005(16) 0.0035(15) 0.0013(16)
    S5 0.0152(5) 0.0214(5) 0.0160(5) -0.0011(4) 0.0028(4) 0.0013(4)
    O1 0.0238(14) 0.0281(15) 0.0232(14) -0.0080(11) 0.0052(11) 0.0041(11)
    O2 0.0150(13) 0.0223(14) 0.0216(14) -0.0027(10) -0.0005(10) 0.0039(11)
    O3 0.0248(14) 0.0368(16) 0.0171(14) 0.0012(12) 0.0054(11) -0.0063(12)
    C60 0.015(2) 0.034(2) 0.018(2) 0.0016(17) 0.0050(16) 0.0002(17)
    F1 0.0359(13) 0.0377(14) 0.0288(13) 0.0105(11) -0.0013(10) -0.0149(11)
    F2 0.0148(11) 0.0381(13) 0.0267(12) 0.0016(9) 0.0046(9) -0.0003(10)
    F3 0.0258(12) 0.0291(13) 0.0442(14) 0.0049(10) 0.0136(10) 0.0168(11)
_geom_special_details
;
All e.s.d.'s (except the e.s.d. in the dihedral angle between two l.s. planes)
are estimated using the full covariance matrix. The cell e.s.d.'s are taken
into account individually in the estimation of e.s.d.'s in distances, angles
and torsion angles; correlations between e.s.d.'s in cell parameters are only
used when they are defined by crystal symmetry. An approximate (isotropic)
treatment of cell e.s.d.'s is used for estimating e.s.d.'s involving l.s.
planes.
;
loop_
    _geom_bond_atom_site_label_1
    _geom_bond_atom_site_label_2
    _geom_bond_site_symmetry_2
    _geom_bond_distance
    _geom_bond_publ_flag
    Co2 S1 . 2.1275(9) y
    Co1 S1 . 2.1564(9) y
    Fe1 S1 . 2.1836(9) y
    Fe1 C4 . 1.751(4) ?
    Fe1 C1 . 1.891(3) y
    Fe1 S4 . 2.2572(9) ?
    Fe1 P1 . 2.2634(10) ?
    Fe1 Co1 . 2.5035(6) y
    Fe1 Co2 . 2.6149(6) y
    Co1 C1 . 1.867(3) y
    Co1 C11 . 2.052(3) ?
    Co1 C15 . 2.056(3) ?
    Co1 C12 . 2.060(3) ?
    Co1 C14 . 2.079(3) ?
    Co1 C13 . 2.086(3) ?
    Co1 Co2 . 2.4153(6) y
    Co2 C1 . 1.880(3) y
    Co2 C21 . 2.065(3) ?
    Co2 C22 . 2.067(3) ?
    Co2 C23 . 2.068(3) ?
    Co2 C25 . 2.073(3) ?
    Co2 C24 . 2.079(3) ?
    C1 S2 . 1.743(3) ?
    S2 C2 . 1.702(3) ?
    S2 F3 . 3.198(2) ?
    S2 O3 . 3.317(3) ?
    S2 S5 . 3.7879(12) ?
    S2 C60 . 4.032(4) ?
    C2 S4 . 1.688(3) ?
    C2 S3 . 1.728(3) ?
    S3 C3 . 1.805(3) ?
    C3 H3A . 0.9800 ?
    C3 H3B . 0.9800 ?
    C3 H3C . 0.9800 ?
    C4 O4 . 1.158(4) ?
    C4 O4 3_667 4.040(5) ?
    O4 O4 3_667 2.941(5) ?
    C11 C15 . 1.410(5) ?
    C11 C12 . 1.416(5) ?
    C11 H11 . 0.9500 ?
    C12 C13 . 1.421(5) ?
    C12 H12 . 0.9500 ?
    C13 C14 . 1.401(5) ?
    C13 H13 . 0.9500 ?
    C14 C15 . 1.416(5) ?
    C14 H14 . 0.9500 ?
    C15 H15 . 0.9500 ?
    C21 C22 . 1.414(4) ?
    C21 C25 . 1.415(5) ?
    C21 H21 . 0.9500 ?
    C22 C23 . 1.410(5) ?
    C22 H22 . 0.9500 ?
    C23 C24 . 1.425(4) ?
    C23 H23 . 0.9500 ?
    C24 C25 . 1.413(5) ?
    C24 H24 . 0.9500 ?
    C25 H25 . 0.9500 ?
    P1 C31 . 1.824(3) ?
    P1 C41 . 1.827(3) ?
    P1 C51 . 1.835(3) ?
    C31 C36 . 1.389(4) ?
    C31 C32 . 1.398(4) ?
    C32 C33 . 1.384(4) ?
    C32 H32 . 0.9500 ?
    C33 C34 . 1.380(5) ?
    C33 H33 . 0.9500 ?
    C34 C35 . 1.379(5) ?
    C34 H34 . 0.9500 ?
    C35 C36 . 1.385(4) ?
    C35 H35 . 0.9500 ?
    C36 H36 . 0.9500 ?
    C41 C46 . 1.388(4) ?
    C41 C42 . 1.410(4) ?
    C42 C43 . 1.375(4) ?
    C42 H42 . 0.9500 ?
    C43 C44 . 1.385(4) ?
    C43 H43 . 0.9500 ?
    C44 C45 . 1.387(4) ?
    C44 H44 . 0.9500 ?
    C45 C46 . 1.392(4) ?
    C45 H45 . 0.9500 ?
    C46 H46 . 0.9500 ?
    C51 C56 . 1.391(4) ?
    C51 C52 . 1.394(4) ?
    C52 C53 . 1.382(5) ?
    C52 H52 . 0.9500 ?
    C53 C54 . 1.383(5) ?
    C53 H53 . 0.9500 ?
    C54 C55 . 1.382(5) ?
    C54 H54 . 0.9500 ?
    C55 C56 . 1.383(5) ?
    C55 H55 . 0.9500 ?
    C56 H56 . 0.9500 ?
    S5 O1 . 1.440(2) ?
    S5 O3 . 1.443(2) ?
    S5 O2 . 1.445(2) ?
    S5 C60 . 1.829(4) ?
    C60 F1 . 1.334(4) ?
    C60 F3 . 1.335(4) ?
    C60 F2 . 1.340(4) ?
loop_
    _geom_angle_atom_site_label_1
    _geom_angle_atom_site_label_2
    _geom_angle_atom_site_label_3
    _geom_angle_site_symmetry_1
    _geom_angle_site_symmetry_3
    _geom_angle
    _geom_angle_publ_flag
    Co2 S1 Co1 . . 68.64(3) y
    Co2 S1 Fe1 . . 74.67(3) y
    Co1 S1 Fe1 . . 70.45(3) y
    C4 Fe1 C1 . . 114.96(14) ?
    C4 Fe1 S1 . . 105.94(11) ?
    C1 Fe1 S1 . . 86.02(10) ?
    C4 Fe1 S4 . . 95.02(11) ?
    C1 Fe1 S4 . . 84.22(10) ?
    S1 Fe1 S4 . . 159.02(4) ?
    C4 Fe1 P1 . . 94.37(11) ?
    C1 Fe1 P1 . . 150.38(10) ?
    S1 Fe1 P1 . . 89.92(3) ?
    S4 Fe1 P1 . . 89.44(3) ?
    C4 Fe1 Co1 . . 88.38(11) ?
    C1 Fe1 Co1 . . 47.82(9) ?
    S1 Fe1 Co1 . . 54.27(3) ?
    S4 Fe1 Co1 . . 127.00(3) ?
    P1 Fe1 Co1 . . 143.12(3) ?
    C4 Fe1 Co2 . . 144.34(11) ?
    C1 Fe1 Co2 . . 45.92(9) ?
    S1 Fe1 Co2 . . 51.69(3) ?
    S4 Fe1 Co2 . . 109.44(3) ?
    P1 Fe1 Co2 . . 110.91(3) ?
    Co1 Fe1 Co2 . . 56.263(16) ?
    C1 Co1 C11 . . 104.89(14) ?
    C1 Co1 C15 . . 103.48(14) ?
    C11 Co1 C15 . . 40.14(14) ?
    C1 Co1 C12 . . 136.54(15) ?
    C11 Co1 C12 . . 40.27(14) ?
    C15 Co1 C12 . . 67.43(14) ?
    C1 Co1 C14 . . 133.31(14) ?
    C11 Co1 C14 . . 67.24(14) ?
    C15 Co1 C14 . . 40.04(14) ?
    C12 Co1 C14 . . 67.03(14) ?
    C1 Co1 C13 . . 170.24(14) ?
    C11 Co1 C13 . . 67.19(14) ?
    C15 Co1 C13 . . 66.83(14) ?
    C12 Co1 C13 . . 40.08(14) ?
    C14 Co1 C13 . . 39.32(14) ?
    C1 Co1 S1 . . 87.40(10) ?
    C11 Co1 S1 . . 150.50(11) ?
    C15 Co1 S1 . . 162.20(11) ?
    C12 Co1 S1 . . 114.00(11) ?
    C14 Co1 S1 . . 122.79(11) ?
    C13 Co1 S1 . . 102.27(10) ?
    C1 Co1 Co2 . . 50.10(10) ?
    C11 Co1 Co2 . . 113.13(10) ?
    C15 Co1 Co2 . . 142.31(11) ?
    C12 Co1 Co2 . . 110.88(10) ?
    C14 Co1 Co2 . . 176.57(11) ?
    C13 Co1 Co2 . . 137.37(11) ?
    S1 Co1 Co2 . . 55.12(3) ?
    C1 Co1 Fe1 . . 48.64(10) ?
    C11 Co1 Fe1 . . 149.80(10) ?
    C15 Co1 Fe1 . . 122.58(11) ?
    C12 Co1 Fe1 . . 169.27(10) ?
    C14 Co1 Fe1 . . 117.35(10) ?
    C13 Co1 Fe1 . . 136.90(10) ?
    S1 Co1 Fe1 . . 55.28(3) ?
    Co2 Co1 Fe1 . . 64.199(18) ?
    C1 Co2 C21 . . 99.18(14) ?
    C1 Co2 C22 . . 114.54(13) ?
    C21 Co2 C22 . . 40.03(12) ?
    C1 Co2 C23 . . 152.15(13) ?
    C21 Co2 C23 . . 67.54(13) ?
    C22 Co2 C23 . . 39.88(13) ?
    C1 Co2 C25 . . 118.61(14) ?
    C21 Co2 C25 . . 40.00(13) ?
    C22 Co2 C25 . . 67.01(13) ?
    C23 Co2 C25 . . 67.53(13) ?
    C1 Co2 C24 . . 157.72(14) ?
    C21 Co2 C24 . . 66.98(14) ?
    C22 Co2 C24 . . 66.74(13) ?
    C23 Co2 C24 . . 40.20(12) ?
    C25 Co2 C24 . . 39.79(13) ?
    C1 Co2 S1 . . 87.93(10) ?
    C21 Co2 S1 . . 170.52(10) ?
    C22 Co2 S1 . . 141.40(10) ?
    C23 Co2 S1 . . 108.56(10) ?
    C25 Co2 S1 . . 130.76(10) ?
    C24 Co2 S1 . . 104.29(10) ?
    C1 Co2 Co1 . . 49.63(9) ?
    C21 Co2 Co1 . . 124.51(9) ?
    C22 Co2 Co1 . . 160.72(10) ?
    C23 Co2 Co1 . . 157.87(9) ?
    C25 Co2 Co1 . . 108.60(9) ?
    C24 Co2 Co1 . . 122.85(9) ?
    S1 Co2 Co1 . . 56.25(3) ?
    C1 Co2 Fe1 . . 46.27(10) ?
    C21 Co2 Fe1 . . 135.74(10) ?
    C22 Co2 Fe1 . . 120.30(10) ?
    C23 Co2 Fe1 . . 127.53(10) ?
    C25 Co2 Fe1 . . 164.27(10) ?
    C24 Co2 Fe1 . . 154.27(10) ?
    S1 Co2 Fe1 . . 53.64(3) ?
    Co1 Co2 Fe1 . . 59.538(17) ?
    S2 C1 Co1 . . 130.47(17) ?
    S2 C1 Co2 . . 129.07(18) ?
    Co1 C1 Co2 . . 80.27(13) y
    S2 C1 Fe1 . . 128.84(18) ?
    Co1 C1 Fe1 . . 83.54(13) y
    Co2 C1 Fe1 . . 87.81(13) y
    C2 S2 C1 . . 97.32(15) ?
    C2 S2 F3 . . 122.72(12) ?
    C1 S2 F3 . . 136.38(11) ?
    C2 S2 O3 . . 159.01(12) ?
    C1 S2 O3 . . 95.49(11) ?
    F3 S2 O3 . . 52.94(6) ?
    C2 S2 S5 . . 138.33(11) ?
    C1 S2 S5 . . 115.77(11) ?
    C2 S2 C60 . . 130.20(12) ?
    C1 S2 C60 . . 132.48(12) ?
    S4 C2 S2 . . 120.38(19) ?
    S4 C2 S3 . . 118.30(18) ?
    S2 C2 S3 . . 121.31(19) ?
    C2 S3 C3 . . 104.35(16) ?
    S3 C3 H3A . . 109.5 ?
    S3 C3 H3B . . 109.5 ?
    H3A C3 H3B . . 109.5 ?
    S3 C3 H3C . . 109.5 ?
    H3A C3 H3C . . 109.5 ?
    H3B C3 H3C . . 109.5 ?
    C2 S4 Fe1 . . 106.84(11) ?
    O4 C4 Fe1 . . 177.4(3) ?
    Fe1 C4 O4 . 3_667 165.73(15) ?
    C4 O4 O4 . 3_667 158.3(3) ?
    C15 C11 C12 . . 107.9(3) ?
    C15 C11 Co1 . . 70.08(19) ?
    C12 C11 Co1 . . 70.18(19) ?
    C15 C11 H11 . . 126.0 ?
    C12 C11 H11 . . 126.0 ?
    Co1 C11 H11 . . 125.3 ?
    C11 C12 C13 . . 107.7(3) ?
    C11 C12 Co1 . . 69.55(19) ?
    C13 C12 Co1 . . 70.94(19) ?
    C11 C12 H12 . . 126.2 ?
    C13 C12 H12 . . 126.2 ?
    Co1 C12 H12 . . 124.9 ?
    C14 C13 C12 . . 108.1(3) ?
    C14 C13 Co1 . . 70.05(19) ?
    C12 C13 Co1 . . 68.97(19) ?
    C14 C13 H13 . . 125.9 ?
    C12 C13 H13 . . 125.9 ?
    Co1 C13 H13 . . 126.6 ?
    C13 C14 C15 . . 108.2(3) ?
    C13 C14 Co1 . . 70.6(2) ?
    C15 C14 Co1 . . 69.12(19) ?
    C13 C14 H14 . . 125.9 ?
    C15 C14 H14 . . 125.9 ?
    Co1 C14 H14 . . 125.9 ?
    C11 C15 C14 . . 108.1(3) ?
    C11 C15 Co1 . . 69.8(2) ?
    C14 C15 Co1 . . 70.84(19) ?
    C11 C15 H15 . . 126.0 ?
    C14 C15 H15 . . 126.0 ?
    Co1 C15 H15 . . 125.0 ?
    C22 C21 C25 . . 107.7(3) ?
    C22 C21 Co2 . . 70.06(18) ?
    C25 C21 Co2 . . 70.28(19) ?
    C22 C21 H21 . . 126.1 ?
    C25 C21 H21 . . 126.1 ?
    Co2 C21 H21 . . 125.1 ?
    C23 C22 C21 . . 108.9(3) ?
    C23 C22 Co2 . . 70.08(18) ?
    C21 C22 Co2 . . 69.91(18) ?
    C23 C22 H22 . . 125.6 ?
    C21 C22 H22 . . 125.6 ?
    Co2 C22 H22 . . 126.0 ?
    C22 C23 C24 . . 107.1(3) ?
    C22 C23 Co2 . . 70.05(18) ?
    C24 C23 Co2 . . 70.33(18) ?
    C22 C23 H23 . . 126.5 ?
    C24 C23 H23 . . 126.5 ?
    Co2 C23 H23 . . 124.8 ?
    C25 C24 C23 . . 108.4(3) ?
    C25 C24 Co2 . . 69.87(19) ?
    C23 C24 Co2 . . 69.47(18) ?
    C25 C24 H24 . . 125.8 ?
    C23 C24 H24 . . 125.8 ?
    Co2 C24 H24 . . 126.4 ?
    C24 C25 C21 . . 107.9(3) ?
    C24 C25 Co2 . . 70.35(19) ?
    C21 C25 Co2 . . 69.72(19) ?
    C24 C25 H25 . . 126.0 ?
    C21 C25 H25 . . 126.0 ?
    Co2 C25 H25 . . 125.5 ?
    C31 P1 C41 . . 105.44(15) ?
    C31 P1 C51 . . 106.86(14) ?
    C41 P1 C51 . . 99.61(15) ?
    C31 P1 Fe1 . . 110.52(11) ?
    C41 P1 Fe1 . . 118.79(11) ?
    C51 P1 Fe1 . . 114.43(11) ?
    C36 C31 C32 . . 118.3(3) ?
    C36 C31 P1 . . 123.5(2) ?
    C32 C31 P1 . . 118.1(2) ?
    C33 C32 C31 . . 120.8(3) ?
    C33 C32 H32 . . 119.6 ?
    C31 C32 H32 . . 119.6 ?
    C34 C33 C32 . . 120.1(3) ?
    C34 C33 H33 . . 119.9 ?
    C32 C33 H33 . . 119.9 ?
    C35 C34 C33 . . 119.6(3) ?
    C35 C34 H34 . . 120.2 ?
    C33 C34 H34 . . 120.2 ?
    C34 C35 C36 . . 120.6(3) ?
    C34 C35 H35 . . 119.7 ?
    C36 C35 H35 . . 119.7 ?
    C35 C36 C31 . . 120.5(3) ?
    C35 C36 H36 . . 119.7 ?
    C31 C36 H36 . . 119.7 ?
    C46 C41 C42 . . 118.8(3) ?
    C46 C41 P1 . . 123.5(2) ?
    C42 C41 P1 . . 117.5(2) ?
    C43 C42 C41 . . 120.6(3) ?
    C43 C42 H42 . . 119.7 ?
    C41 C42 H42 . . 119.7 ?
    C42 C43 C44 . . 119.9(3) ?
    C42 C43 H43 . . 120.0 ?
    C44 C43 H43 . . 120.0 ?
    C43 C44 C45 . . 120.4(3) ?
    C43 C44 H44 . . 119.8 ?
    C45 C44 H44 . . 119.8 ?
    C44 C45 C46 . . 119.8(3) ?
    C44 C45 H45 . . 120.1 ?
    C46 C45 H45 . . 120.1 ?
    C41 C46 C45 . . 120.4(3) ?
    C41 C46 H46 . . 119.8 ?
    C45 C46 H46 . . 119.8 ?
    C56 C51 C52 . . 118.2(3) ?
    C56 C51 P1 . . 117.4(2) ?
    C52 C51 P1 . . 124.2(3) ?
    C53 C52 C51 . . 120.6(3) ?
    C53 C52 H52 . . 119.7 ?
    C51 C52 H52 . . 119.7 ?
    C52 C53 C54 . . 120.2(3) ?
    C52 C53 H53 . . 119.9 ?
    C54 C53 H53 . . 119.9 ?
    C55 C54 C53 . . 120.1(3) ?
    C55 C54 H54 . . 120.0 ?
    C53 C54 H54 . . 120.0 ?
    C54 C55 C56 . . 119.5(3) ?
    C54 C55 H55 . . 120.3 ?
    C56 C55 H55 . . 120.3 ?
    C55 C56 C51 . . 121.4(3) ?
    C55 C56 H56 . . 119.3 ?
    C51 C56 H56 . . 119.3 ?
    O1 S5 O3 . . 115.12(15) ?
    O1 S5 O2 . . 115.05(14) ?
    O3 S5 O2 . . 114.79(14) ?
    O1 S5 C60 . . 103.03(16) ?
    O3 S5 C60 . . 103.68(15) ?
    O2 S5 C60 . . 102.73(15) ?
    O1 S5 S2 . . 172.58(11) ?
    O3 S5 S2 . . 60.23(10) ?
    O2 S5 S2 . . 64.80(10) ?
    C60 S5 S2 . . 84.03(12) ?
    S5 O3 S2 . . 97.59(12) ?
    F1 C60 F3 . . 107.7(3) ?
    F1 C60 F2 . . 107.5(3) ?
    F3 C60 F2 . . 106.7(3) ?
    F1 C60 S5 . . 110.9(2) ?
    F3 C60 S5 . . 112.1(2) ?
    F2 C60 S5 . . 111.6(2) ?
    F1 C60 S2 . . 118.6(2) ?
    F2 C60 S2 . . 130.3(2) ?
    S5 C60 S2 . . 69.14(10) ?
    C60 F3 S2 . . 119.84(19) ?
loop_
    _geom_hbond_atom_site_label_D
    _geom_hbond_atom_site_label_H
    _geom_hbond_atom_site_label_A
    _geom_hbond_site_symmetry_A
    _geom_hbond_distance_DH
    _geom_hbond_distance_HA
    _geom_hbond_distance_DA
    _geom_hbond_angle_DHA
    C3 H3A O2 . 0.98 2.56 3.477(4) 156
    C3 H3C F3 . 0.98 2.62 3.297(4) 127
    C11 H11 O3 . 0.95 2.41 3.293(4) 154
    C21 H21 O2 . 0.95 2.64 3.588(4) 174
    C21 H21 O3 . 0.95 2.64 3.235(4) 121
    C13 H13 O1 1_556 0.95 2.42 3.288(4) 152
    C14 H14 F1 1_556 0.95 2.56 3.248(4) 129
    C35 H35 O1 4_476 0.95 2.53 3.283(4) 136
    C24 H24 O2 4_576 0.95 2.49 3.298(4) 143
