# Supplementary material for: (Carbonyl-1κC)bis­[2,3(η5)-cyclo­penta­dien­yl][μ3-(S-methyl trithio­carbonato)methylidyne-1:2:3κ4 C,S′′:C:C](triphenyl­phosphine-1κP)(μ3-sulfido-1:2:3κ3 S)dicobalt(II)iron(II) trifluoro­methane­sulfonate
Source: Acta Crystallogr Sect E Struct Rep Online. 2008 Apr 10;64(Pt 5):m635–6. doi: 10.1107/S1600536808008970 (PMC2961332; doi:10.1107/S1600536808008970)
Supplement: Supplementary file 2 [file e-64-0m635-Isup2.hkl]

# 
# h,k,l, Fc-squared, Fo-squared, sigma(Fo-squared) and status flag 
# 
data_I
_shelx_title ' AM8a in P2(1)/c' 
_shelx_refln_list_code          4 
_shelx_F_calc_maximum      354.68 
_exptl_crystal_F_000      1840.00 
_reflns_d_resolution_high  0.8681 
 
loop_ 
 _symmetry_equiv_pos_as_xyz 
 'x, y, z' 
 '-x, y+1/2, -z+1/2' 
 '-x, -y, -z' 
 'x, -y-1/2, z-1/2' 
 
_cell_length_a    11.0403 
_cell_length_b    29.2183 
_cell_length_c    10.9040 
_cell_angle_alpha  90.000 
_cell_angle_beta  100.664 
_cell_angle_gamma  90.000 
 
_shelx_F_squared_multiplier     1.000 
 
loop_ 
 _refln_index_h 
 _refln_index_k 
 _refln_index_l 
 _refln_F_squared_calc 
 _refln_F_squared_meas 
 _refln_F_squared_sigma 
 _refln_observed_status 
   3   0   0     2117.90     2263.80     65.21 o 
   4   0   0    12993.34    13258.28    280.03 o 
   5   0   0     9763.12     9495.64    247.87 o 
   6   0   0    36113.64    36195.30    935.61 o 
   7   0   0     2100.29     1902.80    161.18 o 
   8   0   0     1950.00     1971.37    230.83 o 
   9   0   0     2141.73     2293.94    264.60 o 
  10   0   0     3650.81     3571.16    271.87 o 
  11   0   0     3172.65     2619.74    337.36 o 
  12   0   0     1432.45     1606.22    450.34 o 
   1   1   0     1090.17      452.06     41.35 o 
   2   1   0     2483.96     2225.35     54.10 o 
   3   1   0    80043.02    82102.86    957.02 o 
   4   1   0     2160.39     2046.25     58.58 o 
   5   1   0     2194.48     2504.10    100.16 o 
   6   1   0     2348.42     2457.16     94.82 o 
   7   1   0    15486.57    15593.52    378.46 o 
   8   1   0     3666.73     3525.03    152.46 o 
   9   1   0      659.39      873.19    113.01 o 
  10   1   0       39.72       20.02     90.77 o 
  11   1   0     1840.66     1580.73    183.26 o 
  12   1   0     6238.95     6454.60    387.38 o 
   2   2   0     2405.56     2106.04    149.82 o 
   3   2   0      178.36      181.19     22.31 o 
   4   2   0     3468.88     3748.35     80.20 o 
   5   2   0     2390.61     2249.21     95.55 o 
   6   2   0     6039.56     5772.24    157.83 o 
   7   2   0    16453.94    15423.81    310.50 o 
   8   2   0     6179.61     5848.30    202.74 o 
   9   2   0     5072.02     4567.10    160.11 o 
  10   2   0      786.67      705.94    152.65 o 
  11   2   0      257.55      266.61    114.13 o 
  12   2   0     1387.67     1395.77    195.06 o 
   2   3   0      118.59       73.54     17.61 o 
   3   3   0      917.30      886.94     40.15 o 
   4   3   0     4752.92     4683.82     90.28 o 
   5   3   0    25870.18    26062.02    410.11 o 
   6   3   0     4955.88     4573.41    131.98 o 
   7   3   0       54.29        9.49     45.77 o 
   8   3   0     2259.83     2486.28    115.61 o 
   9   3   0       11.01      -69.85     69.85 o 
  10   3   0     4263.83     4416.61    229.08 o 
  11   3   0     7888.61     7621.06    312.49 o 
  12   3   0       68.21       26.34    136.73 o 
   2   4   0    46311.74    49241.93    735.21 o 
   3   4   0     5391.15     5551.69     85.11 o 
   4   4   0     1389.31     1351.63     55.60 o 
   5   4   0     8020.96     7777.02    158.70 o 
   6   4   0    19712.21    20567.08    374.95 o 
   7   4   0        0.47      -46.18     46.18 o 
   8   4   0      138.83      138.55     61.03 o 
   9   4   0    17109.21    16889.61    646.01 o 
  10   4   0    13788.66    13753.54    394.31 o 
  11   4   0       25.09     -113.04    113.04 o 
  12   4   0        5.17      167.92    143.89 o 
   1   5   0    21899.36    21907.25    344.85 o 
   2   5   0    59842.51    63618.75   1111.99 o 
   3   5   0      157.22      141.75     21.01 o 
   4   5   0     1868.09     1647.09     60.72 o 
   5   5   0       96.95      126.93     38.25 o 
   6   5   0     4661.35     4871.86    143.58 o 
   7   5   0     5780.78     5790.06    173.88 o 
   8   5   0     6644.29     6387.69    199.96 o 
   9   5   0     1224.98     1051.84    120.45 o 
  10   5   0      327.10      349.31    106.70 o 
  11   5   0     1390.90     1786.27    173.88 o 
  12   5   0     1182.22     1132.01    163.26 o 
   1   6   0     1363.63     1334.67     52.41 o 
   2   6   0      120.04      103.43     20.33 o 
   3   6   0      667.61      555.98     30.95 o 
   4   6   0     6238.40     6140.52    112.88 o 
   5   6   0     1603.03     1693.63     73.52 o 
   6   6   0    24566.04    25202.71    472.86 o 
   7   6   0    12065.47    11964.72    279.12 o 
   8   6   0     3929.20     3937.72    186.90 o 
   9   6   0      514.33      604.57    105.46 o 
  10   6   0     1615.89     1432.64    149.77 o 
  11   6   0        3.78      -68.45    103.78 o 
  12   6   0      182.94      229.57    150.46 o 
   1   7   0     1305.28     1467.85     41.43 o 
   2   7   0       58.93       69.39     19.60 o 
   3   7   0    39843.80    43081.20    667.41 o 
   4   7   0     5727.98     5755.53    124.13 o 
   5   7   0    17202.31    17125.25    295.60 o 
   6   7   0    19784.73    19480.55    391.74 o 
   7   7   0     8090.83     7555.87    234.01 o 
   8   7   0    10153.00    10078.88    294.57 o 
   9   7   0     1288.00     1304.76    141.86 o 
  10   7   0     2446.06     2645.05    255.21 o 
  11   7   0     2341.43     2044.70    182.75 o 
  12   7   0     1714.57     1508.92    160.98 o 
   0   8   0     2619.32     2867.26     90.26 o 
   1   8   0     9296.02     9247.24    140.49 o 
   2   8   0        9.23        3.58     19.96 o 
   3   8   0     4983.74     5147.19     98.79 o 
   4   8   0    13466.99    13080.09    274.41 o 
   5   8   0     6983.03     7253.65    152.67 o 
   6   8   0     6856.42     7058.22    215.13 o 
   7   8   0    20310.18    20301.09    466.96 o 
   8   8   0     6275.09     6298.58    233.63 o 
   9   8   0    24909.98    25062.04    585.31 o 
  10   8   0     3021.44     3141.46    203.10 o 
  11   8   0       22.49      -29.53    107.03 o 
  12   8   0      194.92       70.52    110.64 o 
   1   9   0     7278.48     7685.30    121.09 o 
   2   9   0    29478.46    30183.68    386.96 o 
   3   9   0    53424.20    56648.02    825.99 o 
   4   9   0     4910.23     5087.95    143.49 o 
   5   9   0    14758.78    14894.75    245.85 o 
   6   9   0    10483.78    10583.46    281.32 o 
   7   9   0      612.00      469.85     81.16 o 
   8   9   0    13582.91    13069.51    352.68 o 
   9   9   0    12383.52    12255.02    354.90 o 
  10   9   0     8750.90     8673.24    312.19 o 
  11   9   0     2809.96     2769.60    189.01 o 
  12   9   0      521.11      362.97    123.80 o 
   0  10   0     2393.81     2641.55     92.07 o 
   1  10   0       37.87       60.98     25.34 o 
   2  10   0     3556.11     3431.01     80.52 o 
   3  10   0     9058.68     9953.70    303.38 o 
   4  10   0     1376.86     1586.59     71.01 o 
   5  10   0     1164.37     1234.78     61.41 o 
   6  10   0      138.07       44.36     38.17 o 
   7  10   0     9693.48     9298.72    250.93 o 
   8  10   0      520.93      674.24    101.16 o 
   9  10   0     4857.89     4652.63    288.71 o 
  10  10   0     8271.55     8155.83    271.93 o 
  11  10   0     2899.55     2970.97    191.32 o 
   1  11   0    29883.60    28973.46    438.29 o 
   2  11   0    39956.46    41103.07    846.83 o 
   3  11   0     5140.80     5657.42    367.00 o 
   4  11   0    17019.99    17682.45    313.17 o 
   5  11   0       56.35       56.92     39.38 o 
   6  11   0    11518.71    11742.54    379.12 o 
   7  11   0     3469.75     3424.77    150.25 o 
   8  11   0     3357.82     3636.83    169.81 o 
   9  11   0     1269.83     1002.06    113.08 o 
  10  11   0     1160.18      709.02    172.71 o 
  11  11   0     1318.96     1412.60    145.59 o 
   0  12   0     1054.46     1218.81     80.58 o 
   1  12   0      770.84      745.47     47.80 o 
   2  12   0     2307.89     1995.04    106.93 o 
   3  12   0      841.00     1019.14     48.12 o 
   4  12   0    10149.82    10428.57    217.32 o 
   5  12   0     3049.33     3544.68    111.65 o 
   6  12   0     4254.81     4453.03    168.83 o 
   7  12   0     6753.09     6643.63    167.12 o 
   8  12   0       41.61       31.53     62.38 o 
   9  12   0     1835.37     1857.02    143.82 o 
  10  12   0       18.75       53.54     89.97 o 
  11  12   0      887.89      540.39    154.59 o 
   1  13   0    18606.85    19135.50    355.79 o 
   2  13   0    10720.69    11024.08    206.46 o 
   3  13   0    14826.13    14511.20    221.53 o 
   4  13   0     5996.08     6124.99    132.95 o 
   5  13   0     5632.52     6132.38    211.71 o 
   6  13   0     2315.61     2520.88    135.22 o 
   7  13   0     8565.21     8862.07    188.66 o 
   8  13   0      110.36       37.11     65.99 o 
   9  13   0        1.50       40.00     79.75 o 
  10  13   0     7408.81     7247.83    268.59 o 
  11  13   0     3487.40     3875.93    221.86 o 
   0  14   0     3681.59     3904.09    162.92 o 
   1  14   0     7168.44     7228.72    163.88 o 
   2  14   0     3279.17     3118.29    103.46 o 
   3  14   0     5416.00     5730.06    158.25 o 
   4  14   0       12.09       -9.78     33.21 o 
   5  14   0       76.92      108.82     43.97 o 
   6  14   0     1074.81     1322.70     87.07 o 
   7  14   0     3868.11     4093.23    144.80 o 
   8  14   0     1057.39     1064.86    102.52 o 
   9  14   0     2602.12     2417.07    188.33 o 
  10  14   0     3601.70     3597.85    200.73 o 
  11  14   0     7870.14     7514.19    293.12 o 
   1  15   0    24787.74    23220.95    477.85 o 
   2  15   0    35955.24    34854.43    589.90 o 
   3  15   0    20787.73    20356.56    365.74 o 
   4  15   0    33686.64    32376.12    512.88 o 
   5  15   0     4769.20     5117.63    193.84 o 
   6  15   0      190.44      263.01     60.58 o 
   7  15   0      801.14      959.64     82.23 o 
   8  15   0     4198.60     4010.35    173.62 o 
   9  15   0     5621.44     5735.63    219.84 o 
  10  15   0      251.79      235.64    103.36 o 
  11  15   0      982.70     1020.24    146.79 o 
   0  16   0    12277.81    12662.64    400.63 o 
   1  16   0        5.94        9.65     38.50 o 
   2  16   0      346.88      409.97     56.82 o 
   3  16   0       50.47       29.12     74.45 o 
   4  16   0      889.73     1069.21     66.33 o 
   5  16   0     4404.77     4464.10    273.17 o 
   6  16   0       72.73      149.83     56.77 o 
   7  16   0     2734.17     2860.46    127.72 o 
   8  16   0     8984.13     9742.70    286.16 o 
   9  16   0     3031.14     3233.02    175.24 o 
  10  16   0       74.44      107.42    104.38 o 
   1  17   0    15828.13    15607.96    384.78 o 
   2  17   0     5856.38     5619.99    167.72 o 
   3  17   0     1377.01     1204.03    101.22 o 
   4  17   0      794.42      802.62    184.21 o 
   5  17   0     8518.19     8814.25    402.86 o 
   6  17   0    10916.63    11372.40    284.32 o 
   7  17   0     5400.40     6055.87    181.40 o 
   8  17   0     2354.63     2812.49    240.51 o 
   9  17   0     2305.91     2508.45    160.58 o 
  10  17   0      518.73      247.69    107.87 o 
   0  18   0     5412.95     5065.29    203.61 o 
   1  18   0     2834.18     2671.80    124.31 o 
   2  18   0     5662.82     5569.63    170.65 o 
   3  18   0     2768.99     2954.02    114.92 o 
   4  18   0       77.89       88.27     46.73 o 
   5  18   0     4948.79     5038.44    341.33 o 
   6  18   0      507.58      384.28     76.68 o 
   7  18   0     1267.68     1390.94    107.24 o 
   8  18   0     1766.33     2048.05    167.51 o 
   9  18   0     4706.21     5268.40    219.34 o 
  10  18   0     3400.65     3945.45    223.62 o 
   1  19   0     9388.26     8736.40    254.25 o 
   2  19   0    10862.36    10562.20    262.81 o 
   3  19   0     6030.17     6086.29    163.52 o 
   4  19   0     4527.83     4496.00    139.74 o 
   5  19   0     2438.73     2367.18    133.37 o 
   6  19   0     8118.71     8281.14    502.89 o 
   7  19   0     2952.37     3527.51    156.60 o 
   8  19   0      811.29      917.98    111.86 o 
   9  19   0     3167.14     3205.51    181.94 o 
  10  19   0      404.69      493.57    117.78 o 
   0  20   0        9.17      -97.90    234.89 o 
   1  20   0     3611.25     3693.46    152.57 o 
   2  20   0     8947.65     8735.61    231.64 o 
   3  20   0       91.73       71.19     43.15 o 
   4  20   0      789.23      610.02     75.69 o 
   5  20   0        6.71      128.87    165.97 o 
   6  20   0      523.52      569.51    141.11 o 
   7  20   0     2766.14     2895.03    247.35 o 
   8  20   0       31.84      -40.41    118.60 o 
   9  20   0      171.99      182.89     98.69 o 
  10  20   0      382.17      238.16    113.43 o 
   1  21   0     2020.27     2138.95    119.03 o 
   2  21   0        0.24      -29.31     50.94 o 
   3  21   0     2235.14     2225.13    125.61 o 
   4  21   0     2621.93     2492.98    123.18 o 
   5  21   0     3097.94     3063.78    166.07 o 
   6  21   0     2517.63     2924.69    160.43 o 
   7  21   0       38.39       60.06     72.56 o 
   8  21   0      244.37      157.82    137.77 o 
   9  21   0      841.73      973.07    162.97 o 
   0  22   0     8176.06     7103.67    876.06 o 
   1  22   0      301.85      253.04     88.31 o 
   2  22   0     6144.08     6325.35    259.38 o 
   3  22   0    18190.00    17862.19    459.05 o 
   4  22   0     4327.03     4233.71    183.95 o 
   5  22   0       22.99       33.72     96.11 o 
   6  22   0        1.26      -36.85     69.41 o 
   7  22   0      779.82      855.39    103.09 o 
   8  22   0     3482.02     3826.74    379.03 o 
   9  22   0     2734.82     3062.72    303.48 o 
   1  23   0     1975.84     2066.57    168.47 o 
   2  23   0      242.88      170.30     84.21 o 
   3  23   0     4659.18     5078.07    224.26 o 
   4  23   0      741.69      751.38     88.12 o 
   5  23   0     5042.93     4978.56    191.52 o 
   6  23   0     9956.11    10856.66    305.02 o 
   7  23   0      927.63      708.13    117.66 o 
   8  23   0     2158.15     2038.72    178.49 o 
   9  23   0       51.01       29.88    107.67 o 
   0  24   0    12511.40    11550.72    557.70 o 
   1  24   0    14516.98    13872.70    373.26 o 
   2  24   0     4581.39     4686.43    237.72 o 
   3  24   0      920.32     1019.97    107.95 o 
   4  24   0     1512.47     1676.31    130.51 o 
   5  24   0     4330.72     4051.00    177.51 o 
   6  24   0     5263.26     5841.21    329.99 o 
   7  24   0     5136.38     4461.21    270.77 o 
   8  24   0      150.15       89.41    116.94 o 
   1  25   0      164.28      232.40    100.12 o 
   2  25   0     5058.31     4793.62    195.67 o 
   3  25   0     1263.06     1336.36    139.05 o 
   4  25   0      490.59      424.10     81.67 o 
   5  25   0      740.17      581.73     95.33 o 
   6  25   0     1217.06     1013.50    117.65 o 
   7  25   0      366.72      284.67    102.75 o 
   8  25   0      382.85      356.73    127.40 o 
   0  26   0     4171.21     4474.60    344.95 o 
   1  26   0     3772.79     3502.51    229.83 o 
   2  26   0      103.82      115.39     74.03 o 
   3  26   0       82.93      127.82     86.90 o 
   4  26   0     1425.02     1491.19    118.91 o 
   5  26   0     9014.23     9280.53    305.62 o 
   6  26   0     6465.66     6637.72    243.32 o 
   7  26   0      905.14      845.73    162.40 o 
   1  27   0     2149.56     2054.42    199.16 o 
   2  27   0       36.69       76.37     75.86 o 
   3  27   0     2007.47     1888.78    153.45 o 
   4  27   0    10952.40    11092.55    309.67 o 
   5  27   0      151.05      214.30     87.72 o 
   6  27   0     1086.85      983.24    135.05 o 
   7  27   0      120.39       77.89    115.31 o 
   0  28   0     1777.00     1637.68    302.52 o 
   1  28   0     1625.30     1551.24    197.29 o 
   2  28   0      318.31      233.60    108.35 o 
   3  28   0      260.99      133.06    119.60 o 
   4  28   0     2410.75     2321.58    154.53 o 
   5  28   0      130.78      202.23    104.16 o 
   6  28   0     2273.00     2081.84    252.09 o 
   1  29   0     1616.51     1511.81    188.57 o 
   2  29   0      195.38      181.85    109.35 o 
   3  29   0       45.91       14.14    109.91 o 
   4  29   0      153.29      177.81    131.50 o 
   5  29   0        5.39        4.11    126.20 o 
   6  29   0     1084.05     1008.73    151.66 o 
   0  30   0      694.72      581.76    181.67 o 
   1  30   0     5095.63     4223.90    490.16 o 
   2  30   0       26.32       73.29    144.19 o 
   3  30   0       46.83      -69.66    114.97 o 
   4  30   0     4215.73     4443.66    310.39 o 
   5  30   0    15664.34    16698.78    585.63 o 
   1  31   0      150.10      618.58    185.89 o 
   2  31   0     2140.59     2461.75    401.53 o 
   3  31   0       96.81       -4.40    128.56 o 
   4  31   0     1820.32     1568.99    212.43 o 
   0  32   0     2304.24     3500.71    457.09 o 
   1  32   0     2635.15     2544.57    249.70 o 
   2  32   0      390.73      336.21    182.79 o 
   3  32   0      418.38      362.55    161.29 o 
   1  33   0       39.61       75.76    139.39 o 
   2  33   0       24.63     -119.68    192.75 o 
 -12   1   1      262.93      108.78    124.48 o 
 -11   1   1     2889.57     3051.56    191.67 o 
 -10   1   1       35.86       14.71     82.15 o 
  -9   1   1     3822.97     3714.22    143.11 o 
  -8   1   1       47.55       16.80     48.02 o 
  -7   1   1      264.43      320.79     46.88 o 
  -6   1   1      702.47      731.35     43.90 o 
  -5   1   1      854.42      871.06     40.93 o 
  -4   1   1      474.32      516.95     27.04 o 
  -3   1   1     7596.80     7788.99     96.78 o 
  -2   1   1     2634.46     2647.88     47.06 o 
   2   1   1        3.70       24.37     14.27 o 
   3   1   1      487.41      341.81     25.11 o 
   4   1   1     4260.54     4316.76    136.86 o 
   5   1   1     4578.47     4381.85    127.21 o 
   6   1   1     1770.66     1958.77     91.34 o 
   7   1   1      896.40      898.73    114.06 o 
   8   1   1     3567.49     3511.13    202.91 o 
   9   1   1     3687.27     3510.60    256.93 o 
  10   1   1      452.78      472.15    127.65 o 
  11   1   1     1328.61     1156.79    199.48 o 
  12   1   1     1764.83     1720.54    176.67 o 
 -12   2   1       68.82      187.92    125.55 o 
 -11   2   1      335.31      385.76    107.84 o 
 -10   2   1      109.52      103.62     88.96 o 
  -9   2   1      238.48      206.94     71.82 o 
  -8   2   1     1309.08     1219.89     93.42 o 
  -7   2   1     7057.05     6932.58    166.98 o 
  -6   2   1     7628.58     7124.85    129.77 o 
  -5   2   1    34091.22    33562.98    414.36 o 
  -4   2   1    19724.69    19790.99    220.64 o 
  -3   2   1       60.80       41.81     14.86 o 
  -2   2   1    72933.79    73932.37    819.67 o 
   0   2   1    78671.85    44290.53   3221.56 o 
   2   2   1     2272.98     2177.43     61.35 o 
   3   2   1       10.95       19.38     21.54 o 
   4   2   1    10196.71     9871.63    216.87 o 
   5   2   1     9531.68     8605.11    199.22 o 
   6   2   1     7120.88     6921.01    180.32 o 
   7   2   1       37.25       56.74     48.87 o 
   8   2   1     1721.62     1705.18    112.84 o 
   9   2   1       15.59      124.62    109.74 o 
  10   2   1     7527.25     7956.47    403.43 o 
  11   2   1      273.72      142.80    152.12 o 
  12   2   1      270.44      313.36    130.02 o 
 -12   3   1     6467.38     7025.05    314.81 o 
 -11   3   1      503.51      596.90    116.17 o 
 -10   3   1     1962.86     1758.31    178.57 o 
  -9   3   1     1076.29     1125.88    103.24 o 
  -8   3   1     4010.92     3838.11    163.40 o 
  -7   3   1     6356.06     5881.00    165.07 o 
  -6   3   1      507.84      571.65     46.63 o 
  -5   3   1     1555.87     1659.92     56.82 o 
  -4   3   1      466.27      398.28     26.54 o 
  -3   3   1     3192.90     3394.32     58.25 o 
  -2   3   1     2510.79     2553.73     51.88 o 
   0   3   1      283.40       50.47     46.72 o 
   2   3   1    25562.41    26204.87    380.52 o 
   3   3   1    31001.81    32413.27    342.54 o 
   4   3   1     8999.03     9060.64    203.22 o 
   5   3   1    12500.70    12076.68    258.19 o 
   6   3   1      339.70      432.36     59.95 o 
   7   3   1     1234.72     1334.56     97.24 o 
   8   3   1     1987.06     1931.02    116.80 o 
   9   3   1     2124.71     2012.80    173.30 o 
  10   3   1      697.83      477.58    128.35 o 
  11   3   1        6.23       10.19     96.14 o 
  12   3   1     6708.13     7170.66    348.99 o 
 -12   4   1     2172.25     2018.34    201.97 o 
 -11   4   1      220.61      202.94    110.20 o 
 -10   4   1     6138.31     5977.94    234.54 o 
  -9   4   1     1870.46     2158.60    136.43 o 
  -8   4   1      425.63      414.00     66.79 o 
  -7   4   1      250.36      322.51     56.74 o 
  -6   4   1     6457.66     6196.55    137.07 o 
  -5   4   1      364.87      372.14     43.15 o 
  -4   4   1     6332.97     6394.00     98.86 o 
  -3   4   1    31301.19    31134.39    315.64 o 
  -2   4   1     8716.04     9078.55    122.82 o 
   1   4   1    11631.18    12418.26    177.81 o 
   2   4   1    28379.76    29538.09    341.38 o 
   3   4   1        6.29        7.39     15.40 o 
   4   4   1    16163.33    16005.66    286.42 o 
   5   4   1    27768.95    26784.46    539.16 o 
   6   4   1    13588.02    13467.41    306.55 o 
   7   4   1      287.88      338.28     62.12 o 
   8   4   1    12234.48    12134.11    315.53 o 
   9   4   1    11384.88    11563.20    374.58 o 
  10   4   1     1594.61     1369.46    164.05 o 
  11   4   1     1107.54     1275.49    149.32 o 
  12   4   1     1427.82     1386.85    223.52 o 
 -12   5   1      332.96      332.36    135.73 o 
 -11   5   1     1915.27     1908.10    221.00 o 
 -10   5   1     1909.51     1702.74    180.03 o 
  -9   5   1       59.73       49.80     71.96 o 
  -8   5   1       61.40       13.52     65.76 o 
  -7   5   1     6712.16     6342.03    169.68 o 
  -6   5   1    28494.46    27660.43    480.68 o 
  -5   5   1    32825.38    31971.04    491.94 o 
  -4   5   1     3650.32     3632.07     72.34 o 
  -3   5   1    11631.79    11612.79    138.65 o 
  -2   5   1      692.23      593.94     27.72 o 
  -1   5   1     4647.37     4653.17     84.59 o 
   1   5   1     4742.81     4405.88     72.29 o 
   2   5   1      985.13     1167.94     37.08 o 
   3   5   1     1976.87     2165.08     50.44 o 
   4   5   1       10.80       -7.23     25.78 o 
   5   5   1     4154.73     3663.91    131.07 o 
   6   5   1    26456.87    26584.82    461.27 o 
   7   5   1       32.65       12.05     44.33 o 
   8   5   1     2151.27     2293.98    135.66 o 
   9   5   1     1646.98     1787.80    151.94 o 
  10   5   1     7585.17     7598.20    315.95 o 
  11   5   1    15894.09    15852.75    446.10 o 
  12   5   1     1975.31     2060.89    190.95 o 
 -12   6   1       25.89       74.84    126.66 o 
 -11   6   1       10.34      -19.23    113.81 o 
 -10   6   1      624.31      574.19    113.25 o 
  -9   6   1     9395.37     9296.31    266.23 o 
  -8   6   1     9106.99     8444.07    237.06 o 
  -7   6   1     3866.30     3763.39    160.64 o 
  -6   6   1     2344.84     2409.32    101.92 o 
  -5   6   1    19662.13    19501.85    305.79 o 
  -4   6   1     1869.80     1717.47     55.17 o 
  -3   6   1     1039.09     1034.79     36.90 o 
  -2   6   1    13143.49    13283.16    160.85 o 
  -1   6   1      112.59       96.73     18.45 o 
   0   6   1      227.21      140.44     28.47 o 
   1   6   1    66895.63    69436.91    823.87 o 
   2   6   1      485.44      587.24     26.73 o 
   3   6   1      283.86      340.71     26.55 o 
   4   6   1     9070.50     8735.42    158.79 o 
   5   6   1    19486.51    18840.03    342.23 o 
   6   6   1      256.37      206.91     42.70 o 
   7   6   1    30795.13    30470.09    530.79 o 
   8   6   1    18049.79    18065.37    433.93 o 
   9   6   1     3346.13     3313.01    171.06 o 
  10   6   1     7309.89     7125.15    277.92 o 
  11   6   1      769.37      882.20    137.39 o 
  12   6   1      674.55      763.11    146.98 o 
 -12   7   1      581.96      703.92    156.33 o 
 -11   7   1     2273.79     2324.68    316.36 o 
 -10   7   1     7209.25     7270.31    304.80 o 
  -9   7   1     1526.32     1886.45    176.45 o 
  -8   7   1       13.03      -15.36     62.08 o 
  -7   7   1      322.54      197.03     61.67 o 
  -6   7   1       26.60      -19.12     37.04 o 
  -5   7   1    11746.90    11854.24    264.55 o 
  -4   7   1      203.80      252.46     32.46 o 
  -3   7   1    12140.56    12460.94    155.31 o 
  -2   7   1     1485.99     1574.80     44.37 o 
  -1   7   1    11701.31    11704.74    175.18 o 
   0   7   1    52375.99    53862.82    815.67 o 
   1   7   1    23863.63    24534.31    323.55 o 
   2   7   1     2157.37     2002.92     43.46 o 
   3   7   1      426.47      389.64     27.77 o 
   4   7   1     8368.25     8245.96    141.58 o 
   5   7   1     2272.11     2120.49     82.61 o 
   6   7   1        3.90      -26.52     35.50 o 
   7   7   1     3472.36     3231.48    166.73 o 
   8   7   1     4101.05     4304.69    179.30 o 
   9   7   1      777.65      906.24    106.86 o 
  10   7   1     1585.38     1563.14    138.37 o 
  11   7   1      456.67      186.08    112.91 o 
 -12   8   1     5435.28     5605.19    288.46 o 
 -11   8   1     7440.15     7043.04    298.33 o 
 -10   8   1     2789.69     2854.14    208.71 o 
  -9   8   1      993.51      940.87    153.32 o 
  -8   8   1       94.95      -25.24     66.67 o 
  -7   8   1      362.26      244.51     67.75 o 
  -6   8   1    16125.70    16109.94    384.71 o 
  -5   8   1     3223.32     3132.37     91.82 o 
  -4   8   1      263.52      338.77     42.62 o 
  -3   8   1    31741.95    33486.91    405.96 o 
  -2   8   1      730.87      784.05     35.81 o 
  -1   8   1     2064.80     2054.24     50.05 o 
   0   8   1     4199.28     4371.40     96.53 o 
   1   8   1      241.58      276.30     24.41 o 
   2   8   1       34.35        7.16     18.35 o 
   3   8   1     1308.85     1450.42     44.11 o 
   4   8   1     3037.37     3228.96    119.02 o 
   5   8   1     1889.40     1878.44     78.68 o 
   6   8   1      405.82      290.58     48.98 o 
   7   8   1      534.49      667.95     67.84 o 
   8   8   1     5239.25     5213.66    196.37 o 
   9   8   1     6737.83     6877.60    238.27 o 
  10   8   1       10.52      -11.35     84.21 o 
  11   8   1     2605.80     2617.40    200.10 o 
 -12   9   1      581.58      457.43    176.05 o 
 -11   9   1      189.21      377.93    122.81 o 
 -10   9   1     5262.04     5484.71    249.35 o 
  -9   9   1     1061.26     1020.35    121.56 o 
  -8   9   1      223.91      192.23     77.19 o 
  -7   9   1     8506.34     8597.86    252.28 o 
  -6   9   1    45608.15    44632.67    735.94 o 
  -5   9   1     9382.03     9610.17    193.81 o 
  -4   9   1     3758.17     3724.29    112.43 o 
  -3   9   1      149.65      273.80     43.18 o 
  -2   9   1    18712.67    19048.47    257.15 o 
  -1   9   1     6388.68     6493.33    124.97 o 
   0   9   1        0.41      -12.00     31.42 o 
   1   9   1     4612.07     4852.15    102.15 o 
   2   9   1    24045.16    25098.18    318.87 o 
   3   9   1    18259.56    18022.57    242.50 o 
   4   9   1     3328.12     3569.42    103.17 o 
   5   9   1     9521.35     9307.33    188.26 o 
   6   9   1    20886.35    20208.38    353.80 o 
   7   9   1      285.92      210.37     54.62 o 
   8   9   1     1024.99      971.33    100.33 o 
   9   9   1     1504.77     1457.32    128.55 o 
  10   9   1      303.46      697.97    171.05 o 
  11   9   1     1719.11     1598.32    189.13 o 
 -12  10   1     1655.05     1372.62    213.83 o 
 -11  10   1       15.16       38.48    110.58 o 
 -10  10   1     2534.65     3223.76    237.08 o 
  -9  10   1    15772.12    16419.85    428.98 o 
  -8  10   1     7070.04     6935.59    244.76 o 
  -7  10   1     2347.57     2321.99    103.52 o 
  -6  10   1     1019.04     1189.56     78.13 o 
  -5  10   1    11008.41    10946.19    251.64 o 
  -4  10   1      411.71      557.22     54.75 o 
  -3  10   1      464.35      409.97     38.01 o 
  -2  10   1     2244.10     2294.32     79.45 o 
  -1  10   1     3260.34     3412.77     82.04 o 
   0  10   1     1013.28     1117.19     64.21 o 
   1  10   1       51.63       26.43     42.63 o 
   2  10   1    44269.03    46279.64    558.78 o 
   3  10   1     1411.69     1536.30     70.30 o 
   4  10   1       10.40       -5.22     25.40 o 
   5  10   1     3272.42     3446.37     96.97 o 
   6  10   1     1169.63     1133.55     71.88 o 
   7  10   1    12741.45    12394.15    254.55 o 
   8  10   1     2628.85     2933.93    155.92 o 
   9  10   1      427.13      498.66     96.35 o 
  10  10   1     4749.22     4563.50    216.48 o 
  11  10   1     1661.87     1742.58    208.96 o 
 -11  11   1      776.21      719.44    139.83 o 
 -10  11   1     2752.91     2828.08    190.35 o 
  -9  11   1     3856.10     3848.89    208.11 o 
  -8  11   1       26.96       17.02     74.02 o 
  -7  11   1      120.91       55.81     52.04 o 
  -6  11   1     1971.43     2074.05     89.67 o 
  -5  11   1     7972.32     8306.69    401.71 o 
  -4  11   1     5567.10     5957.50    148.49 o 
  -3  11   1     1676.91     1626.87     65.96 o 
  -2  11   1     1105.44     1141.58     49.82 o 
  -1  11   1    10663.47    10949.94    213.96 o 
   0  11   1    14923.09    15215.82    300.79 o 
   1  11   1    19291.54    19375.17    330.97 o 
   2  11   1    12195.54    12245.62    204.54 o 
   3  11   1    29394.91    30267.19    406.67 o 
   4  11   1    18746.91    18763.23    272.25 o 
   5  11   1    12707.12    13075.77    223.59 o 
   6  11   1       42.72       49.37     37.63 o 
   7  11   1       49.79       42.84     56.55 o 
   8  11   1      894.22      793.44     98.13 o 
   9  11   1      462.20      652.27    103.61 o 
  10  11   1     1046.97     1020.04    134.12 o 
  11  11   1     3492.74     3555.21    211.49 o 
 -11  12   1     9940.26    11153.77    435.39 o 
 -10  12   1     8206.72     8465.29    312.95 o 
  -9  12   1     1389.95     1594.84    182.81 o 
  -8  12   1      370.08      411.25     87.70 o 
  -7  12   1     2819.38     2862.24    106.63 o 
  -6  12   1     3556.39     3539.08    127.12 o 
  -5  12   1     1237.61     1376.05     91.50 o 
  -4  12   1      210.96      241.36     47.40 o 
  -3  12   1     1278.28     1285.63     67.34 o 
  -2  12   1       55.72        6.96     42.16 o 
  -1  12   1     7772.28     8070.49    173.99 o 
   0  12   1     1271.17     1122.64    127.90 o 
   1  12   1     6909.69     6979.02    163.15 o 
   2  12   1      117.64       68.41     29.53 o 
   3  12   1     3750.70     3966.59     87.08 o 
   4  12   1       42.33       50.11     29.39 o 
   5  12   1      193.22      201.76     37.62 o 
   6  12   1      412.42      493.79     52.66 o 
   7  12   1     2084.76     2179.88    105.23 o 
   8  12   1     1116.72     1007.94    101.06 o 
   9  12   1     2239.46     2164.16    151.69 o 
  10  12   1     6243.17     6406.91    254.74 o 
  11  12   1      176.35      208.22    108.95 o 
 -11  13   1       72.55      166.81    111.72 o 
 -10  13   1      144.03      286.60    120.62 o 
  -9  13   1      215.74       74.65    104.50 o 
  -8  13   1        1.94      -36.84     67.21 o 
  -7  13   1      209.46      300.74     58.01 o 
  -6  13   1     2289.13     2435.07    114.35 o 
  -5  13   1     3066.56     3243.13    194.79 o 
  -4  13   1    51997.60    51750.38    777.20 o 
  -3  13   1    34521.05    31869.62    510.32 o 
  -2  13   1       56.70       40.03     99.99 o 
  -1  13   1     1641.78     1607.81     69.92 o 
   0  13   1      240.58      257.23     59.90 o 
   1  13   1    13271.93    12983.09    288.56 o 
   2  13   1    40612.36    39376.75    604.73 o 
   3  13   1    40728.91    39792.21    527.18 o 
   4  13   1    19227.01    19683.16    292.79 o 
   5  13   1      227.42      151.35     39.36 o 
   6  13   1     9758.64    10108.66    252.32 o 
   7  13   1      120.87       68.75     59.78 o 
   8  13   1      934.83     1205.04    109.18 o 
   9  13   1     2707.89     2649.08    239.34 o 
  10  13   1     1673.19     1530.78    154.69 o 
  11  13   1       35.26      -88.69    103.02 o 
 -11  14   1     1519.00     1601.42    183.85 o 
 -10  14   1      478.53      450.48    106.62 o 
  -9  14   1     1111.88     1076.98    166.93 o 
  -8  14   1     1870.71     1882.36    125.65 o 
  -7  14   1      555.10      557.05     58.96 o 
  -6  14   1     8242.45     8807.75    360.39 o 
  -5  14   1      954.78      896.57     74.17 o 
  -4  14   1     1276.31     1170.77    137.20 o 
  -3  14   1        5.60       33.25     52.09 o 
  -2  14   1     1157.00     1363.89     59.82 o 
  -1  14   1     9783.64     9433.03    259.71 o 
   0  14   1    28317.20    26364.63    547.14 o 
   1  14   1     9875.52    10094.15    240.80 o 
   2  14   1     4645.69     4429.81    127.93 o 
   3  14   1       77.11       86.26     29.81 o 
   4  14   1      462.33      501.73     49.29 o 
   5  14   1    12807.27    12955.32    229.93 o 
   6  14   1     6009.40     5872.33    140.44 o 
   7  14   1     1823.70     1896.90     99.53 o 
   8  14   1      372.15      295.54     80.20 o 
   9  14   1      395.32      381.81     96.91 o 
  10  14   1      259.77      254.40    101.30 o 
  11  14   1     5671.51     5924.75    323.59 o 
 -11  15   1     1132.97     1134.22    170.72 o 
 -10  15   1       66.55       93.72     98.44 o 
  -9  15   1     3989.54     4298.82    190.54 o 
  -8  15   1     2429.13     2869.13    169.85 o 
  -7  15   1    15008.46    16271.36    276.63 o 
  -6  15   1      493.30      496.99     71.09 o 
  -5  15   1     4798.19     5029.04    308.36 o 
  -4  15   1     1474.70     1556.22     95.63 o 
  -3  15   1      740.21      661.22     56.02 o 
  -2  15   1     2942.58     3100.47     97.34 o 
  -1  15   1      597.57      682.38     76.59 o 
   0  15   1     2351.69     2351.91    117.87 o 
   1  15   1     1444.10     1375.72     82.79 o 
   2  15   1      201.80      215.63     45.76 o 
   3  15   1      168.35      132.84     51.77 o 
   4  15   1     1801.00     1722.78     99.68 o 
   5  15   1      211.40      217.69     47.86 o 
   6  15   1      401.24      312.18     55.95 o 
   7  15   1      874.72      807.17     87.14 o 
   8  15   1     1367.10     1465.53    117.26 o 
   9  15   1     1282.73     1192.97    121.91 o 
  10  15   1      221.18      227.68    106.34 o 
 -11  16   1     3855.64     3633.83    250.25 o 
 -10  16   1      631.04      472.57    117.75 o 
  -9  16   1        4.08       48.90     79.89 o 
  -8  16   1     2885.46     3338.03    139.30 o 
  -7  16   1       54.54      129.63     59.01 o 
  -6  16   1      110.38      120.23    103.83 o 
  -5  16   1     4013.45     4203.12    154.74 o 
  -4  16   1     4027.71     3969.13    169.87 o 
  -3  16   1     9702.11     9605.81    200.43 o 
  -2  16   1    11428.36    11539.39    228.86 o 
  -1  16   1      813.11      866.61     70.38 o 
   0  16   1     7038.32     7241.75    203.62 o 
   1  16   1      438.11      270.14     50.71 o 
   2  16   1      749.59      769.06     93.95 o 
   3  16   1     1371.65     1442.04    104.41 o 
   4  16   1     1979.05     2254.20     87.24 o 
   5  16   1      368.80      434.79     69.57 o 
   6  16   1     3271.86     3367.29    140.03 o 
   7  16   1     4925.55     5144.69    187.72 o 
   8  16   1     4936.35     4958.04    212.34 o 
   9  16   1      684.89      464.35    107.85 o 
  10  16   1      435.12      489.26    116.72 o 
 -10  17   1      127.17      162.92    104.02 o 
  -9  17   1     3608.68     3609.32    180.59 o 
  -8  17   1      574.33      682.25     84.14 o 
  -7  17   1       13.65      160.34     62.84 o 
  -6  17   1     2122.93     2729.09    193.96 o 
  -5  17   1     1997.89     2064.37    144.35 o 
  -4  17   1     4718.42     4752.71    158.86 o 
  -3  17   1    26125.02    26246.30    439.18 o 
  -2  17   1    18360.17    17858.85    355.36 o 
  -1  17   1    31561.21    31211.00    687.86 o 
   0  17   1      231.71      149.37    125.56 o 
   1  17   1     9719.33     9564.91    244.90 o 
   2  17   1    10288.20     9719.76    249.67 o 
   3  17   1     8353.00     8314.51    222.62 o 
   4  17   1     1849.10     1739.89     78.41 o 
   5  17   1       15.33      -43.97     43.97 o 
   6  17   1     8130.16     8520.21    224.94 o 
   7  17   1     3985.28     4160.59    207.41 o 
   8  17   1     1265.65     1329.49    125.84 o 
   9  17   1      326.38      211.37     94.70 o 
  10  17   1     4639.69     4511.49    232.91 o 
 -10  18   1     2173.16     2500.25    244.02 o 
  -9  18   1        0.77       58.30     82.50 o 
  -8  18   1      652.56      661.37     79.14 o 
  -7  18   1      293.91      247.30    172.94 o 
  -6  18   1     5986.21     6312.69    270.82 o 
  -5  18   1        3.93       68.09     67.49 o 
  -4  18   1      138.95      123.55     58.37 o 
  -3  18   1        3.06       50.53     41.27 o 
  -2  18   1      132.07      121.92     52.88 o 
  -1  18   1      335.01      339.35     86.84 o 
   0  18   1     7563.64     7699.94    314.45 o 
   1  18   1     1864.99     1923.32    102.44 o 
   2  18   1      324.34      228.62     58.63 o 
   3  18   1      405.79      409.32     63.97 o 
   4  18   1     2782.22     2855.94    102.95 o 
   5  18   1      329.40      231.21     91.06 o 
   6  18   1      152.69       87.86    116.28 o 
   7  18   1     1980.27     2028.24    126.21 o 
   8  18   1     3365.49     3578.79    189.85 o 
   9  18   1     1718.57     1568.83    138.55 o 
  10  18   1      119.18      272.22    120.60 o 
 -10  19   1     3262.05     3332.73    219.25 o 
  -9  19   1      563.56      538.28    106.61 o 
  -8  19   1      252.61      254.46     73.16 o 
  -7  19   1       12.20      125.02     99.05 o 
  -6  19   1     1070.37     1295.66    172.39 o 
  -5  19   1     7956.39     7650.19    253.17 o 
  -4  19   1    20609.34    19932.09    414.10 o 
  -3  19   1     1016.47     1064.09     71.76 o 
  -2  19   1       18.89      -46.98     46.98 o 
  -1  19   1     1253.76     1150.58     93.62 o 
   0  19   1      654.04      541.30     95.90 o 
   1  19   1      144.07      129.45     50.25 o 
   2  19   1      313.68      358.86     65.24 o 
   3  19   1      147.56      189.56     58.31 o 
   4  19   1    13581.62    13803.81    467.37 o 
   5  19   1      778.11      858.78     70.01 o 
   6  19   1      973.45      914.03    117.22 o 
   7  19   1      512.60      620.97    220.76 o 
   8  19   1     3372.17     3269.52    185.55 o 
   9  19   1     1267.72     1425.77    135.37 o 
  10  19   1    11151.16    11426.03    337.47 o 
 -10  20   1     3288.14     3371.08    219.60 o 
  -9  20   1     3905.56     4142.05    247.85 o 
  -8  20   1     2403.56     2707.99    134.45 o 
  -7  20   1    11919.67    13375.82    320.19 o 
  -6  20   1     2208.39     2218.73    138.61 o 
  -5  20   1      112.98       89.13    168.24 o 
  -4  20   1     6237.52     6419.98    195.06 o 
  -3  20   1      859.90      962.31     73.62 o 
  -2  20   1     5980.78     5768.16    183.28 o 
  -1  20   1       41.14       40.81     42.69 o 
   0  20   1     1165.14     1279.02    117.68 o 
   1  20   1     3789.20     3993.29    153.33 o 
   2  20   1     6981.30     6921.21    214.61 o 
   3  20   1      776.47      885.01     85.10 o 
   4  20   1      128.80       81.85     45.99 o 
   5  20   1      871.83      863.71    143.93 o 
   6  20   1       61.46       20.76    109.45 o 
   7  20   1     3587.78     3923.15    391.50 o 
   8  20   1     3998.52     4012.91    416.67 o 
   9  20   1     1870.58     1989.70    155.11 o 
  -9  21   1     3723.03     4164.44    373.65 o 
  -8  21   1     3079.63     3693.24    215.04 o 
  -7  21   1     5101.86     5256.01    234.26 o 
  -6  21   1      230.17      392.94     94.61 o 
  -5  21   1     1903.22     1723.03    145.43 o 
  -4  21   1      219.41      223.50     76.50 o 
  -3  21   1     6218.00     6209.65    187.07 o 
  -2  21   1     2793.95     3025.93    131.55 o 
  -1  21   1    10734.34    10277.26    255.67 o 
   0  21   1      644.44      429.88    131.49 o 
   1  21   1     4725.15     4677.81    184.72 o 
   2  21   1     2210.97     2065.11    125.44 o 
   3  21   1     3436.69     3554.38    194.87 o 
   4  21   1     2524.07     2622.52    123.62 o 
   5  21   1      237.54      281.88     72.23 o 
   6  21   1     3720.74     3874.78    195.15 o 
   7  21   1     1916.05     1934.58    160.32 o 
   8  21   1     1196.04     1120.62    217.13 o 
   9  21   1        1.85     -142.28    163.31 o 
  -9  22   1     4810.04     5133.70    440.97 o 
  -8  22   1     1995.96     2176.50    259.06 o 
  -7  22   1     7116.28     7166.72    277.96 o 
  -6  22   1     1400.82     1420.08    121.36 o 
  -5  22   1      125.90      113.05     72.47 o 
  -4  22   1     1393.12     1548.88    130.86 o 
  -3  22   1     1143.52     1206.11    106.08 o 
  -2  22   1     2765.83     2633.90    122.34 o 
  -1  22   1    20944.13    20935.13    444.66 o 
   0  22   1     3248.73     3116.64    145.79 o 
   1  22   1     2340.53     2348.25    156.93 o 
   2  22   1      297.07      151.71     63.07 o 
   3  22   1     1180.65     1030.97     93.64 o 
   4  22   1      151.24      352.10    104.08 o 
   5  22   1     1892.25     1863.11    154.33 o 
   6  22   1     1343.85     1576.57    239.55 o 
   7  22   1     1609.44     1662.46    131.39 o 
   8  22   1     2937.62     2895.88    236.71 o 
   9  22   1     1257.77     1124.02    269.10 o 
  -9  23   1       73.59      -40.72    201.53 o 
  -8  23   1      809.39      858.44    115.52 o 
  -7  23   1      734.86      623.31    150.38 o 
  -6  23   1      753.55      493.31    297.62 o 
  -5  23   1       38.89      260.41    193.31 o 
  -4  23   1     2421.94     2603.37    168.14 o 
  -3  23   1      112.50      184.76     60.75 o 
  -2  23   1       19.62       24.04     57.40 o 
  -1  23   1      103.28      172.34     54.06 o 
   0  23   1    11731.26    11586.56    323.43 o 
   1  23   1      617.39      562.52     80.85 o 
   2  23   1     1198.64     1084.29    100.10 o 
   3  23   1     1002.39     1068.11    106.09 o 
   4  23   1      544.66      583.87     80.12 o 
   5  23   1       22.62      109.81     99.06 o 
   6  23   1     2047.52     2248.85    181.67 o 
   7  23   1        0.25      -85.67     85.67 o 
   8  23   1     1840.05     1879.92    258.11 o 
  -8  24   1       72.14      137.92    102.58 o 
  -7  24   1      661.81      736.63    116.38 o 
  -6  24   1      225.21      399.23    114.70 o 
  -5  24   1     2068.21     2005.43    136.45 o 
  -4  24   1     1263.06     1322.51    133.36 o 
  -3  24   1       46.87       35.79     71.97 o 
  -2  24   1     2344.58     2416.99    148.63 o 
  -1  24   1      188.18      226.30     78.84 o 
   0  24   1     7538.62     7245.05    303.35 o 
   1  24   1      850.09      702.82     92.00 o 
   2  24   1      870.04      861.70     99.18 o 
   3  24   1     2535.08     2697.66    140.68 o 
   4  24   1     2821.77     2863.68    140.69 o 
   5  24   1     6968.17     7056.54    299.04 o 
   6  24   1     1015.17     1073.58    263.75 o 
   7  24   1      155.93        8.75    181.54 o 
   8  24   1      346.71      130.59    184.11 o 
  -8  25   1       75.29      197.26    105.41 o 
  -7  25   1        5.10      -27.67     98.76 o 
  -6  25   1      598.79      523.89    103.05 o 
  -5  25   1       21.82       58.36     75.76 o 
  -4  25   1      215.04      303.72     95.53 o 
  -3  25   1      741.48      845.62    104.06 o 
  -2  25   1       12.06      -32.96     70.30 o 
  -1  25   1    12869.41    12478.92    446.20 o 
   0  25   1      530.75      564.96    111.38 o 
   1  25   1     2666.44     2745.77    151.21 o 
   2  25   1      122.84      130.59     74.59 o 
   3  25   1       76.52      136.78     71.01 o 
   4  25   1        8.02       57.93     65.78 o 
   5  25   1     1324.93     1397.79    117.56 o 
   6  25   1     7845.24     7535.90    290.13 o 
   7  25   1     3589.46     3427.79    263.21 o 
   8  25   1      855.50      773.80    245.30 o 
  -8  26   1     1551.30     1545.13    154.65 o 
  -7  26   1     5522.51     5425.75    235.45 o 
  -6  26   1     5473.42     5450.31    223.52 o 
  -5  26   1      298.99      436.62     98.39 o 
  -4  26   1       13.28       93.32    134.16 o 
  -3  26   1     1446.86     1474.98    129.80 o 
  -2  26   1     3394.70     3506.00    266.98 o 
  -1  26   1    10499.78    10348.14    403.53 o 
   0  26   1     2461.76     2484.15    135.91 o 
   1  26   1      472.62      453.00     85.30 o 
   2  26   1      797.04      685.23    105.01 o 
   3  26   1      185.62       91.13     73.10 o 
   4  26   1        5.67      -54.62     67.06 o 
   5  26   1      104.16        9.08     87.19 o 
   6  26   1     4961.04     4899.64    363.30 o 
   7  26   1     7347.44     7130.08    355.43 o 
  -7  27   1      124.76       49.11     95.90 o 
  -6  27   1       30.96       56.18     93.33 o 
  -5  27   1      242.68      236.76     93.92 o 
  -4  27   1      647.00      403.40    144.00 o 
  -3  27   1     1398.35     1397.15    227.76 o 
  -2  27   1     4300.68     4370.39    413.42 o 
  -1  27   1     2196.16     2131.02    196.42 o 
   0  27   1     1741.84     1545.26    163.11 o 
   1  27   1       47.10      215.73     76.97 o 
   2  27   1        1.81       56.28     76.70 o 
   3  27   1     3136.09     3236.90    180.91 o 
   4  27   1      459.27      394.32     98.18 o 
   5  27   1      111.91      105.97    110.74 o 
   6  27   1       81.07      151.18    110.83 o 
   7  27   1      385.41      503.50    154.20 o 
  -7  28   1       31.96      126.95    137.89 o 
  -6  28   1      388.79      256.94    109.22 o 
  -5  28   1     1282.17     1481.84    139.33 o 
  -4  28   1     1496.50     1559.91    198.01 o 
  -3  28   1     1000.34     1177.57    157.56 o 
  -2  28   1       30.18      126.84    121.73 o 
  -1  28   1    11525.22    11243.88    460.18 o 
   0  28   1     5946.94     5893.93    286.24 o 
   1  28   1    14717.29    14457.16    584.37 o 
   2  28   1      345.49      354.69     99.42 o 
   3  28   1      309.24      246.84     98.61 o 
   4  28   1    11073.13    11661.53    400.47 o 
   5  28   1    20366.56    21224.38    597.47 o 
   6  28   1     4651.10     4445.46    238.14 o 
  -6  29   1     1544.97     1218.29    287.54 o 
  -5  29   1      746.28      776.87    141.57 o 
  -4  29   1     8443.63     7607.75    385.52 o 
  -3  29   1        3.78       -4.16    103.18 o 
  -2  29   1      263.78      510.10    150.47 o 
  -1  29   1     2165.20     2008.50    199.17 o 
   0  29   1      254.52      174.68    125.23 o 
   1  29   1     1408.95     1348.84    326.95 o 
   2  29   1     2885.89     3143.20    251.66 o 
   3  29   1       15.52     -107.82    107.82 o 
   4  29   1     1709.43     1912.44    189.14 o 
   5  29   1       54.01       58.49    106.26 o 
   6  29   1     1310.53     1262.58    186.01 o 
  -5  30   1      649.83      553.74    159.83 o 
  -4  30   1     2631.62     2895.98    208.19 o 
  -3  30   1     8034.44     7830.19    365.47 o 
  -2  30   1     2388.66     2225.82    205.56 o 
  -1  30   1       25.36      189.23    126.72 o 
   0  30   1        2.06      -78.39    114.51 o 
   1  30   1     1236.89     1320.61    184.84 o 
   2  30   1      183.72      208.57    125.09 o 
   3  30   1      276.04      277.97    137.61 o 
   4  30   1      154.87       -4.14    125.50 o 
   5  30   1      449.15      247.28    133.86 o 
  -4  31   1       55.80      -39.99    129.27 o 
  -3  31   1      235.98      210.76    139.01 o 
  -2  31   1     1499.76     1600.71    186.98 o 
  -1  31   1     2726.16     2477.62    244.04 o 
   0  31   1     4227.93     4451.54    299.72 o 
   1  31   1     8568.80     9146.57    792.73 o 
   2  31   1      932.48      978.50    178.35 o 
   3  31   1       61.47      -56.47    123.81 o 
   4  31   1      491.15      367.01    156.11 o 
  -3  32   1     1542.11     1311.62    201.36 o 
  -2  32   1       76.24      148.12    135.16 o 
  -1  32   1     1394.42     1349.42    198.52 o 
   0  32   1     4982.99     5501.70    581.15 o 
   1  32   1       10.85      104.59    130.58 o 
   2  32   1      253.08      330.90    152.32 o 
   3  32   1      372.61      398.01    157.26 o 
  -2  33   1      200.14      133.52    143.80 o 
  -1  33   1       58.19      -78.66    126.72 o 
   0  33   1      121.09      149.60    165.32 o 
   1  33   1     1011.60      919.96    184.35 o 
   2  33   1      431.10      443.79    589.09 o 
 -12   0   2       54.28      141.52    159.07 o 
 -11   0   2        4.61       65.08    127.14 o 
 -10   0   2     2139.11     1875.94    215.32 o 
  -9   0   2     3835.92     3475.71    232.81 o 
  -8   0   2     7493.29     7332.07    214.18 o 
  -7   0   2     4263.51     4466.58    151.23 o 
  -6   0   2      154.66      274.30     46.70 o 
  -5   0   2     9266.57     8931.04    193.91 o 
  -4   0   2    44978.81    44539.04    752.66 o 
  -3   0   2    15869.22    15164.32    272.64 o 
  -2   0   2     7247.12     7584.35    164.62 o 
   0   0   2    99377.45   105812.55   1893.34 o 
   1   0   2    27834.90    28953.38    534.23 o 
   2   0   2    13033.31    13445.10    217.14 o 
   3   0   2     9022.85     9979.12    204.02 o 
   4   0   2     3284.98     3071.77    114.32 o 
   5   0   2   125796.19   125261.06   2511.89 o 
   6   0   2    69061.29    68301.56   1413.27 o 
   7   0   2     1269.10     1259.21     94.17 o 
   8   0   2     9235.95     8498.98    324.04 o 
   9   0   2     7896.92     7499.95    368.61 o 
  10   0   2     4425.99     4974.72    280.04 o 
  11   0   2      970.35      807.72    186.26 o 
 -12   1   2      551.33      539.66    128.37 o 
 -11   1   2      209.90      201.59    101.31 o 
 -10   1   2     9324.09     9499.72    280.62 o 
  -9   1   2    13654.16    13887.75    272.91 o 
  -8   1   2     4489.86     4198.85    109.46 o 
  -7   1   2     2117.60     2087.49     98.71 o 
  -6   1   2     1084.64     1031.49     47.27 o 
  -5   1   2     3119.11     3230.00     71.86 o 
  -4   1   2     1340.68     1568.94     58.02 o 
  -3   1   2     6531.30     6411.03     92.10 o 
  -2   1   2    35734.75    36526.23    492.28 o 
  -1   1   2     1274.85     1165.79    185.08 o 
   0   1   2      511.86      348.43     50.03 o 
   1   1   2     1620.93     1640.79     61.00 o 
   2   1   2    16680.69    16938.41    186.75 o 
   3   1   2     3310.59     3324.86     66.92 o 
   4   1   2     1439.66     1351.83     52.81 o 
   5   1   2     1365.17     1430.32     57.56 o 
   6   1   2    11308.89    11705.38    230.56 o 
   7   1   2      297.15      306.02     45.97 o 
   8   1   2       16.42       69.64     58.23 o 
   9   1   2        6.92      -17.30     71.02 o 
  10   1   2      544.19      478.21     87.49 o 
  11   1   2      129.12       30.74     85.28 o 
 -12   2   2      523.57      372.06    121.41 o 
 -11   2   2      247.40      136.59     97.54 o 
 -10   2   2      612.53      365.56     91.19 o 
  -9   2   2      385.26      319.49     69.98 o 
  -8   2   2       30.19       14.11     38.40 o 
  -7   2   2     1675.56     1687.50     67.54 o 
  -6   2   2     2614.02     2640.01     72.67 o 
  -5   2   2       23.52       35.59     24.20 o 
  -4   2   2       96.02       74.98     21.74 o 
  -3   2   2    30070.98    30441.55    308.65 o 
  -2   2   2     2618.18     2648.09     54.71 o 
  -1   2   2    36917.68    23045.89   1730.13 o 
   0   2   2      345.02      376.63     29.97 o 
   1   2   2      693.60      724.39     39.56 o 
   2   2   2     4214.85     4358.87     77.07 o 
   3   2   2     3866.65     3832.72     71.96 o 
   4   2   2     2103.88     2119.98     71.25 o 
   5   2   2     2538.11     2674.14    102.90 o 
   6   2   2     2833.36     2765.56    131.73 o 
   7   2   2      853.33      926.21     87.24 o 
   8   2   2     1252.04     1232.05     73.72 o 
   9   2   2      846.30      857.70    132.81 o 
  10   2   2       13.58       79.52     77.59 o 
  11   2   2     1023.39     1049.91    142.99 o 
 -12   3   2      196.85      498.76    196.36 o 
 -11   3   2      122.39      193.07     99.17 o 
 -10   3   2     1103.82     1080.06    121.56 o 
  -9   3   2      521.60      429.66     86.23 o 
  -8   3   2     1655.80     2038.03    285.78 o 
  -7   3   2      588.17      608.49     45.26 o 
  -6   3   2     4778.34     4552.50    101.66 o 
  -5   3   2    22199.01    22304.12    301.59 o 
  -4   3   2     2775.49     2911.41     73.93 o 
  -3   3   2     4608.81     4388.50     71.33 o 
  -2   3   2     3679.67     3660.78     60.50 o 
  -1   3   2     7010.06     7278.52    133.04 o 
   0   3   2    35212.72    37348.86    738.49 o 
   1   3   2     1383.81     1496.12     50.21 o 
   2   3   2        2.72       -7.64     19.57 o 
   3   3   2     1995.71     2172.72     63.64 o 
   4   3   2      423.23      387.56     41.25 o 
   5   3   2      233.61      186.46     39.16 o 
   6   3   2      787.93      903.24     84.03 o 
   7   3   2      102.47       52.09     47.66 o 
   8   3   2     1423.72     1475.98     88.30 o 
   9   3   2     8407.65     8655.86    254.26 o 
  10   3   2     5460.32     5212.69    257.63 o 
  11   3   2     6282.93     5846.07    314.70 o 
 -12   4   2       28.05      163.92    114.42 o 
 -11   4   2      213.52       90.73     96.61 o 
 -10   4   2    10522.45    10558.38    299.87 o 
  -9   4   2     2752.35     2585.80    146.58 o 
  -8   4   2      102.68      110.80     51.01 o 
  -7   4   2     3729.55     3899.99    181.32 o 
  -6   4   2     5190.82     5175.97    129.85 o 
  -5   4   2     8806.36     8073.92    144.20 o 
  -4   4   2    81603.38    81555.98    997.86 o 
  -3   4   2     2413.86     2452.09     52.20 o 
  -2   4   2     7600.63     7534.81    105.05 o 
  -1   4   2    96076.64    97523.54   1215.39 o 
   0   4   2    46117.62    47058.73    833.62 o 
   1   4   2       33.85       61.80     29.97 o 
   2   4   2     8195.25     7852.23    117.72 o 
   3   4   2     9679.23     9866.31    152.18 o 
   4   4   2      632.23      542.75     39.48 o 
   5   4   2    43764.23    43973.45    771.35 o 
   6   4   2     3130.78     3033.91    120.18 o 
   7   4   2     3103.33     3223.40    116.49 o 
   8   4   2     5917.05     5796.15    244.71 o 
   9   4   2      423.76      308.23     72.24 o 
  10   4   2      207.22      190.56    104.53 o 
  11   4   2       45.30      129.60    111.76 o 
 -12   5   2     1135.95     1162.89    204.11 o 
 -11   5   2      242.76      202.06     99.84 o 
 -10   5   2    10708.75    10933.90    304.52 o 
  -9   5   2     5602.80     5643.32    208.89 o 
  -8   5   2      160.58      118.00     73.50 o 
  -7   5   2     3066.77     3059.45    135.16 o 
  -6   5   2        2.78      -21.18     35.42 o 
  -5   5   2    11033.73    11799.88    202.36 o 
  -4   5   2     1408.50     1377.11     53.91 o 
  -3   5   2    21799.12    22233.62    249.93 o 
  -2   5   2     4085.37     4108.60     69.37 o 
  -1   5   2      449.56      512.72     28.82 o 
   0   5   2    16115.95    16182.98    266.86 o 
   1   5   2      567.24      634.45     36.37 o 
   2   5   2     3427.56     3574.48     69.99 o 
   3   5   2      652.61      595.87     37.90 o 
   4   5   2     3265.89     3448.02    112.21 o 
   5   5   2      799.74      805.80     65.70 o 
   6   5   2     1297.66     1191.17     74.95 o 
   7   5   2    15849.59    16111.57    334.49 o 
   8   5   2     7815.69     7612.10    219.92 o 
   9   5   2       61.97      133.46     81.56 o 
  10   5   2     1238.69     1491.56    192.72 o 
  11   5   2      205.30      153.54    110.25 o 
 -12   6   2        4.19       65.01    145.80 o 
 -11   6   2     5091.06     5218.96    232.29 o 
 -10   6   2      607.51      528.28    106.03 o 
  -9   6   2        6.23      -35.42     84.25 o 
  -8   6   2     5486.88     5562.25    161.41 o 
  -7   6   2     5051.56     5164.64    138.65 o 
  -6   6   2       47.29        2.93     37.49 o 
  -5   6   2     4584.31     4592.74    109.03 o 
  -4   6   2     5388.38     5160.69     95.87 o 
  -3   6   2     7634.65     7922.23    104.82 o 
  -2   6   2    11260.44    11383.57    147.64 o 
  -1   6   2    25265.69    25761.40    368.50 o 
   0   6   2    28848.92    29048.34    466.90 o 
   1   6   2    20529.28    20852.55    281.21 o 
   2   6   2     2591.33     2800.76     75.87 o 
   3   6   2       45.01       64.17     26.59 o 
   4   6   2     3192.06     3310.24     96.02 o 
   5   6   2     2594.23     2558.22    106.31 o 
   6   6   2     6424.22     6394.36    170.68 o 
   7   6   2      759.69      846.40     76.64 o 
   8   6   2        8.65        5.23     55.73 o 
   9   6   2      298.61      182.02     83.49 o 
  10   6   2       15.14      -50.46     95.34 o 
  11   6   2     1327.73     1262.64    155.03 o 
 -12   7   2     3275.47     3730.93    339.34 o 
 -11   7   2     5751.81     6029.71    341.54 o 
 -10   7   2     7520.52     7422.94    257.06 o 
  -9   7   2      380.67      137.76    108.62 o 
  -8   7   2     7351.27     7186.53    186.98 o 
  -7   7   2       80.06       53.42     43.66 o 
  -6   7   2    15832.20    15628.04    279.60 o 
  -5   7   2     5046.80     5006.79    113.71 o 
  -4   7   2      372.93      373.08     37.48 o 
  -3   7   2     6561.26     6295.75     97.24 o 
  -2   7   2     6823.99     6650.40    109.41 o 
  -1   7   2     2925.73     3047.59    116.42 o 
   0   7   2     6602.60     6831.41    139.48 o 
   1   7   2    37217.34    37757.64    516.00 o 
   2   7   2    10584.77    11307.44    165.07 o 
   3   7   2        8.22      -13.19     25.82 o 
   4   7   2     3343.47     3786.66    101.39 o 
   5   7   2       11.35       47.24     34.61 o 
   6   7   2      972.71      918.83     66.79 o 
   7   7   2      870.53      874.69     94.32 o 
   8   7   2     4827.37     4758.26    207.98 o 
   9   7   2     2535.05     2347.51    163.68 o 
  10   7   2     3025.22     3454.60    447.34 o 
  11   7   2     8178.91     8325.49    374.97 o 
 -12   8   2        7.65      417.82    260.70 o 
 -11   8   2      310.15      690.74    358.16 o 
 -10   8   2     2055.35     2076.96    230.37 o 
  -9   8   2     7157.62     7263.75    311.68 o 
  -8   8   2     4969.50     4878.99    154.63 o 
  -7   8   2     1519.21     1666.70     89.44 o 
  -6   8   2      231.77      336.10     45.09 o 
  -5   8   2    14446.03    14011.31    225.80 o 
  -4   8   2     5613.95     5427.39    128.73 o 
  -3   8   2     1468.24     1566.13     67.04 o 
  -2   8   2      724.04      718.06     37.46 o 
  -1   8   2        1.01      -10.39     20.11 o 
   0   8   2     9425.21     9820.14    185.98 o 
   1   8   2    13897.83    14802.82    242.93 o 
   2   8   2       89.35      101.70     25.42 o 
   3   8   2    16596.23    17457.56    254.63 o 
   4   8   2     2955.11     2794.25     81.52 o 
   5   8   2     6563.36     6603.98    150.74 o 
   6   8   2       24.81       29.20     36.72 o 
   7   8   2     2268.24     2349.13    112.07 o 
   8   8   2     3616.61     3497.04    183.84 o 
   9   8   2     7222.04     6660.00    260.81 o 
  10   8   2     2140.36     2194.38    191.41 o 
  11   8   2     1032.99      905.51    144.95 o 
 -12   9   2     2331.60     2152.06    246.20 o 
 -11   9   2        0.41       61.56    149.09 o 
 -10   9   2     1213.58     1369.55    225.74 o 
  -9   9   2     1684.38     1658.98    132.08 o 
  -8   9   2      407.94      392.75     77.30 o 
  -7   9   2       44.86      -44.54     44.54 o 
  -6   9   2     2009.49     1853.48     76.38 o 
  -5   9   2    16176.92    16208.98    255.76 o 
  -4   9   2    13941.09    14015.85    265.30 o 
  -3   9   2    17490.22    17448.98    253.88 o 
  -2   9   2     8175.44     8093.87    143.88 o 
  -1   9   2    11305.84    11134.96    185.60 o 
   0   9   2     2920.44     2592.49     74.04 o 
   1   9   2    18643.21    18663.94    321.59 o 
   2   9   2     9418.71     9275.53    156.88 o 
   3   9   2    18380.23    19649.89    253.35 o 
   4   9   2     1909.00     2129.37     77.53 o 
   5   9   2        1.80      -27.66     27.66 o 
   6   9   2     2566.66     2563.67    107.21 o 
   7   9   2     4239.83     3926.40    215.91 o 
   8   9   2     1349.39     1453.44    131.34 o 
   9   9   2     2913.87     2857.41    185.94 o 
  10   9   2      557.63      535.83    156.21 o 
  11   9   2     2662.85     2427.67    198.89 o 
 -12  10   2     8781.08     9559.09    479.83 o 
 -11  10   2     5699.75     6065.23    338.09 o 
 -10  10   2     5192.50     5206.52    239.50 o 
  -9  10   2      983.16      910.29    116.46 o 
  -8  10   2     1549.70     1520.18     95.61 o 
  -7  10   2     7477.31     7440.09    178.19 o 
  -6  10   2       21.63        8.21     38.88 o 
  -5  10   2        7.65        7.33     33.33 o 
  -4  10   2     2898.86     3014.25    109.65 o 
  -3  10   2      446.55      392.60     41.61 o 
  -2  10   2    13004.48    13092.11    224.31 o 
  -1  10   2    15037.70    14855.12    250.27 o 
   0  10   2      827.19      905.89     53.76 o 
   1  10   2      623.06      658.68     40.23 o 
   2  10   2       50.27      108.88     57.12 o 
   3  10   2      519.79      498.94     30.57 o 
   4  10   2     7136.39     7370.74    125.23 o 
   5  10   2     1154.46      977.35     57.84 o 
   6  10   2      286.18      281.97     43.26 o 
   7  10   2     2167.33     2258.26     99.45 o 
   8  10   2     8413.34     8393.82    347.51 o 
   9  10   2     3088.42     3283.89    195.85 o 
  10  10   2      566.16      390.37    125.32 o 
  11  10   2        7.79       57.37    119.91 o 
 -11  11   2      506.02      664.59    169.88 o 
 -10  11   2     5288.92     5664.23    266.49 o 
  -9  11   2     1241.63     1177.60    123.95 o 
  -8  11   2     2096.95     2296.24    119.11 o 
  -7  11   2     1397.85     1332.21     87.23 o 
  -6  11   2      460.07      479.27     56.93 o 
  -5  11   2       37.30        1.91     38.41 o 
  -4  11   2     1194.23     1357.86     84.67 o 
  -3  11   2     2884.09     2695.81     92.85 o 
  -2  11   2    11504.16    11488.10    192.92 o 
  -1  11   2      466.50      466.29     50.45 o 
   0  11   2     4826.30     5257.79    159.48 o 
   1  11   2    32298.90    31207.07    503.45 o 
   2  11   2    39176.16    38182.13    528.86 o 
   3  11   2    20448.28    19977.29    287.07 o 
   4  11   2    10769.37    10747.51    175.47 o 
   5  11   2      798.01      773.45     58.84 o 
   6  11   2    19673.59    19290.31    317.47 o 
   7  11   2    15902.68    15692.42    367.03 o 
   8  11   2     4958.26     4781.94    230.97 o 
   9  11   2      840.39      786.05    121.67 o 
  10  11   2      278.27      442.68    124.73 o 
  11  11   2     6938.54     7053.28    313.87 o 
 -11  12   2     1492.02     2294.05    543.77 o 
 -10  12   2      907.64     1139.40    215.02 o 
  -9  12   2     3892.00     3851.18    278.48 o 
  -8  12   2      698.31      659.46     82.04 o 
  -7  12   2     4341.47     4205.45    163.97 o 
  -6  12   2      254.43      210.82     48.60 o 
  -5  12   2      690.45      769.28    107.43 o 
  -4  12   2      205.08      165.46     49.88 o 
  -3  12   2     5489.39     5206.57    135.73 o 
  -2  12   2       91.22       84.51     31.24 o 
  -1  12   2      210.36      193.39     45.98 o 
   0  12   2      231.89       83.80     44.97 o 
   1  12   2    20399.76    20871.12    386.80 o 
   2  12   2      172.31      260.64     33.22 o 
   3  12   2     2231.42     2321.05     68.77 o 
   4  12   2     3470.12     3468.94     92.48 o 
   5  12   2     3845.37     3618.34    134.57 o 
   6  12   2        9.57        8.95     38.66 o 
   7  12   2      738.96      766.61     68.94 o 
   8  12   2     1129.16     1200.22    106.87 o 
   9  12   2     1573.38     1653.52    158.33 o 
  10  12   2      876.05      712.18    146.84 o 
  11  12   2      292.33      206.98    130.98 o 
 -11  13   2       77.75      255.03    148.52 o 
 -10  13   2        5.18      -91.41     91.41 o 
  -9  13   2     1146.94      873.66    116.10 o 
  -8  13   2        0.84      -12.51     58.67 o 
  -7  13   2      913.99      877.02     75.22 o 
  -6  13   2     2272.95     2215.33     99.81 o 
  -5  13   2     8604.35     8359.25    470.04 o 
  -4  13   2     2278.57     2359.24    164.99 o 
  -3  13   2      776.17      873.02     55.24 o 
  -2  13   2      651.26      714.89     46.72 o 
  -1  13   2     3690.40     3949.51    102.90 o 
   0  13   2     2199.40     2094.49    108.08 o 
   1  13   2       96.70       66.75     41.96 o 
   2  13   2    29706.65    29479.67    474.52 o 
   3  13   2    26898.43    27290.26    385.57 o 
   4  13   2      455.66      491.68     39.77 o 
   5  13   2       32.63       30.81     33.49 o 
   6  13   2     1207.90     1297.75    101.94 o 
   7  13   2     1920.60     2108.92    100.49 o 
   8  13   2      695.98      615.03    118.41 o 
   9  13   2       24.63       30.09     89.98 o 
  10  13   2       20.26      -37.06    114.68 o 
 -11  14   2     8648.82     7830.01    390.52 o 
 -10  14   2      559.78      455.63    144.20 o 
  -9  14   2      971.21     1071.27    125.19 o 
  -8  14   2     2034.28     1966.21    115.24 o 
  -7  14   2     1675.76     1742.71     97.71 o 
  -6  14   2      877.41      724.92     75.90 o 
  -5  14   2       71.51       63.26     68.23 o 
  -4  14   2     1692.27     1627.26    103.18 o 
  -3  14   2     1778.00     1761.61     98.13 o 
  -2  14   2    13017.71    13212.19    225.04 o 
  -1  14   2     4149.26     3670.52    100.40 o 
   0  14   2        0.16      -46.78     46.78 o 
   1  14   2     2851.66     2903.94    126.21 o 
   2  14   2     1875.75     1825.48    139.26 o 
   3  14   2       18.46       23.26     78.23 o 
   4  14   2       76.00      102.60     32.90 o 
   5  14   2     2677.16     2656.86     88.42 o 
   6  14   2      200.84      181.46     80.12 o 
   7  14   2      700.75      782.42     90.85 o 
   8  14   2     1695.91     1814.93    129.59 o 
   9  14   2      827.11      602.55    120.27 o 
  10  14   2      247.77      279.19    135.94 o 
 -11  15   2      583.87      550.06    167.46 o 
 -10  15   2      130.72       88.68    130.55 o 
  -9  15   2      705.11     1050.35    232.13 o 
  -8  15   2     4362.44     4562.81    218.83 o 
  -7  15   2        3.09      212.70     81.05 o 
  -6  15   2     1493.27     1761.56    174.97 o 
  -5  15   2      247.39      222.28     66.27 o 
  -4  15   2    13190.75    13280.88    610.37 o 
  -3  15   2    27678.05    27365.86    485.97 o 
  -2  15   2    16770.38    15654.38    273.84 o 
  -1  15   2      359.47      249.15     47.68 o 
   0  15   2     2489.62     2320.61    134.96 o 
   1  15   2    52011.70    50778.34   1032.04 o 
   2  15   2    32544.01    32124.38    566.80 o 
   3  15   2     3625.31     3522.85    144.10 o 
   4  15   2     2457.81     2410.84     89.91 o 
   5  15   2      143.26      111.04     41.54 o 
   6  15   2     4481.32     4475.76    136.36 o 
   7  15   2    12033.04    11824.33    286.37 o 
   8  15   2     1851.02     1767.97    144.70 o 
   9  15   2     2629.33     2652.98    190.75 o 
  10  15   2      164.18       50.65    126.20 o 
 -11  16   2     3370.58     3703.65    254.46 o 
 -10  16   2     1714.16     1827.33    207.28 o 
  -9  16   2       50.86       86.62     87.80 o 
  -8  16   2     2474.14     2502.08    136.16 o 
  -7  16   2     5562.37     5393.42    164.57 o 
  -6  16   2     9568.66     9366.30    498.07 o 
  -5  16   2        4.57       57.28     60.44 o 
  -4  16   2       65.16      159.08     55.74 o 
  -3  16   2     4232.79     4227.88    131.95 o 
  -2  16   2    10263.59    10539.71    200.75 o 
  -1  16   2     4088.04     4797.44    349.17 o 
   0  16   2     1618.99     1610.40     73.57 o 
   1  16   2       52.93      135.57     51.37 o 
   2  16   2       25.02        1.21     49.06 o 
   3  16   2      582.99      416.77     62.07 o 
   4  16   2     1754.82     2018.72     72.88 o 
   5  16   2      564.22      606.84     57.59 o 
   6  16   2       32.69       55.25     44.76 o 
   7  16   2       12.85       29.82     63.79 o 
   8  16   2     1235.44     1332.01    117.78 o 
   9  16   2     6662.60     6676.82    304.38 o 
  10  16   2      440.45      376.82    144.05 o 
 -10  17   2      966.55     1378.35    203.05 o 
  -9  17   2      794.53     1242.47    175.69 o 
  -8  17   2     1389.76     1527.91    100.89 o 
  -7  17   2     8306.43     8730.57    229.45 o 
  -6  17   2     2626.40     2569.61    141.90 o 
  -5  17   2      984.47     1042.12    166.25 o 
  -4  17   2      901.30      917.90    159.46 o 
  -3  17   2      871.36      814.31     67.97 o 
  -2  17   2      591.12      506.42     48.62 o 
  -1  17   2     1476.94     1580.63     98.26 o 
   0  17   2    19025.45    19180.10    404.90 o 
   1  17   2     2017.42     1868.18    113.99 o 
   2  17   2      724.05      731.54     56.89 o 
   3  17   2      527.54      461.82     50.03 o 
   4  17   2     4140.02     4259.70    225.74 o 
   5  17   2     5927.10     6086.68    175.42 o 
   6  17   2      290.83      206.43     58.81 o 
   7  17   2     2451.33     2715.74    144.72 o 
   8  17   2     3993.35     4352.31    243.78 o 
   9  17   2       28.73       84.78     95.33 o 
  10  17   2      817.61      537.20    153.87 o 
 -10  18   2     3439.97     3312.34    264.78 o 
  -9  18   2     1611.54     1759.18    136.41 o 
  -8  18   2     2729.09     2711.25    281.32 o 
  -7  18   2      473.69      515.85    127.74 o 
  -6  18   2      393.62      289.77    110.28 o 
  -5  18   2     3411.10     3238.51    188.78 o 
  -4  18   2    20977.38    20484.89    484.59 o 
  -3  18   2    10223.69    10111.59    225.06 o 
  -2  18   2     3128.52     2993.76     94.55 o 
  -1  18   2      416.88      325.19     73.25 o 
   0  18   2      368.47      391.13     84.24 o 
   1  18   2     4014.32     4131.88    168.03 o 
   2  18   2      535.20      643.43     55.42 o 
   3  18   2       20.64       43.95     42.72 o 
   4  18   2     4086.05     4080.75    212.77 o 
   5  18   2     1962.46     2158.72    105.07 o 
   6  18   2     1594.86     1663.59    100.92 o 
   7  18   2     4586.51     4479.07    201.98 o 
   8  18   2      537.54      483.95     95.64 o 
   9  18   2       56.22       39.70     95.45 o 
 -10  19   2     2921.77     2567.19    210.52 o 
  -9  19   2     5162.50     4765.67    448.21 o 
  -8  19   2     6030.25     6299.35    185.02 o 
  -7  19   2     6682.58     6994.96    515.94 o 
  -6  19   2    11924.63    12942.88    585.88 o 
  -5  19   2     2806.24     2758.01    181.24 o 
  -4  19   2     4583.32     4756.72    255.92 o 
  -3  19   2     9783.51    10066.98    292.66 o 
  -2  19   2     3492.89     3244.85    100.05 o 
  -1  19   2    13741.64    13541.10    356.85 o 
   0  19   2     2506.33     2537.48     94.00 o 
   1  19   2     4589.19     4488.50    179.48 o 
   2  19   2     2716.03     2845.08    177.42 o 
   3  19   2        5.47       30.63     43.33 o 
   4  19   2       87.14      149.71     96.13 o 
   5  19   2      215.78      137.55    123.04 o 
   6  19   2     5903.93     6286.30    399.72 o 
   7  19   2     6034.71     5841.03    421.78 o 
   8  19   2      186.23       25.38     80.77 o 
   9  19   2       66.93      -28.70     97.88 o 
 -10  20   2      428.43      393.11    309.33 o 
  -9  20   2      286.53       82.35    140.95 o 
  -8  20   2     1215.77     1215.20    195.26 o 
  -7  20   2     3468.23     4092.06    211.78 o 
  -6  20   2    11183.32    11653.60    421.61 o 
  -5  20   2     2291.85     2085.74    152.74 o 
  -4  20   2     1190.97     1226.70    113.20 o 
  -3  20   2      948.56      839.27     73.24 o 
  -2  20   2      939.09      874.87     58.09 o 
  -1  20   2     5259.42     5213.85    197.46 o 
   0  20   2      149.36      131.65     41.89 o 
   1  20   2     3683.13     3606.47    165.42 o 
   2  20   2    10496.22    10585.93    239.73 o 
   3  20   2    18042.93    17916.22    366.78 o 
   4  20   2     9689.58     9723.59    241.34 o 
   5  20   2     1058.22     1092.68    145.00 o 
   6  20   2     1896.65     1780.52    108.19 o 
   7  20   2     2263.44     2068.74    248.03 o 
   8  20   2        0.26       79.17     82.18 o 
   9  20   2     3159.47     3084.53    222.78 o 
  -9  21   2     6744.24     6860.22    571.03 o 
  -8  21   2     3144.25     3342.86    287.14 o 
  -7  21   2      877.72     1169.90    173.55 o 
  -6  21   2     5034.95     4876.55    230.71 o 
  -5  21   2      179.81      146.14     85.39 o 
  -4  21   2      432.62      414.00     85.20 o 
  -3  21   2        5.84      -27.96     52.36 o 
  -2  21   2     2114.56     2051.24    107.10 o 
  -1  21   2     1391.36     1496.25    108.30 o 
   0  21   2      376.99      349.41     50.82 o 
   1  21   2       43.30       47.17     59.99 o 
   2  21   2      267.31      307.96     71.80 o 
   3  21   2       71.06       42.62     49.97 o 
   4  21   2      313.47      291.34     65.10 o 
   5  21   2      840.38      690.68    137.33 o 
   6  21   2       71.59       63.52     76.25 o 
   7  21   2       15.78      -86.55     86.55 o 
   8  21   2      231.71      182.11    205.08 o 
   9  21   2      536.99      281.76    327.50 o 
  -9  22   2      252.27      236.75    244.80 o 
  -8  22   2      132.54       56.53    126.52 o 
  -7  22   2     3352.44     3621.39    268.05 o 
  -6  22   2     4632.55     4891.70    202.17 o 
  -5  22   2     1292.33     1118.94    131.08 o 
  -4  22   2     3175.37     3534.43    218.08 o 
  -3  22   2     3664.50     3680.67    148.85 o 
  -2  22   2      314.73      300.28     64.19 o 
  -1  22   2     1073.70     1249.72    105.03 o 
   0  22   2     3504.76     3339.03    125.73 o 
   1  22   2      138.39       88.12     67.87 o 
   2  22   2      162.03      120.67     65.09 o 
   3  22   2      336.24      293.78     84.89 o 
   4  22   2        2.07      -12.02     53.55 o 
   5  22   2     1429.72     1617.97    160.33 o 
   6  22   2     3446.27     3523.35    237.93 o 
   7  22   2      941.18      698.02    305.05 o 
   8  22   2     2841.57     2885.81    426.13 o 
  -9  23   2      747.31      648.13    193.28 o 
  -8  23   2     1196.07     1248.51    121.21 o 
  -7  23   2     5965.39     5633.58    231.38 o 
  -6  23   2     7083.23     7055.12    255.41 o 
  -5  23   2      521.76      479.24    107.65 o 
  -4  23   2     1521.80     1595.76    134.54 o 
  -3  23   2     1201.18     1159.31    111.51 o 
  -2  23   2       11.41       56.79     70.62 o 
  -1  23   2     3235.77     3354.28    137.49 o 
   0  23   2     7823.35     7527.77    207.04 o 
   1  23   2     2079.99     1865.68    167.22 o 
   2  23   2     1093.59     1109.03    106.32 o 
   3  23   2      323.36      288.26     71.16 o 
   4  23   2       32.60       89.03     61.76 o 
   5  23   2     2742.17     2970.44    180.18 o 
   6  23   2     9283.84     9378.78    317.33 o 
   7  23   2     5586.05     5176.24    245.77 o 
   8  23   2        9.94      122.18    165.23 o 
  -8  24   2     1240.18     1396.98    135.48 o 
  -7  24   2      798.32      733.27    115.38 o 
  -6  24   2     1419.51     1316.88    133.44 o 
  -5  24   2       60.62       97.72     94.88 o 
  -4  24   2     1938.53     1779.21    142.32 o 
  -3  24   2       69.37      107.78     74.88 o 
  -2  24   2     1532.77     1549.58    155.50 o 
  -1  24   2     8062.54     8400.15    276.00 o 
   0  24   2     3594.29     3568.36    165.00 o 
   1  24   2       49.30       -0.52    121.77 o 
   2  24   2        3.04       72.08     65.07 o 
   3  24   2     1696.38     1671.36    180.65 o 
   4  24   2     6190.50     5957.43    202.83 o 
   5  24   2     8659.85     8546.91    323.04 o 
   6  24   2     5521.98     5740.86    306.01 o 
   7  24   2     4202.42     4336.65    522.36 o 
   8  24   2       33.01      -30.91    184.70 o 
  -8  25   2     8771.54     9153.85    305.86 o 
  -7  25   2     6200.26     6392.85    271.54 o 
  -6  25   2      190.33      156.08     94.41 o 
  -5  25   2      681.70      558.60    117.77 o 
  -4  25   2     1358.80     1355.30    130.60 o 
  -3  25   2       42.25       48.31     77.56 o 
  -2  25   2       42.03        8.99     82.24 o 
  -1  25   2      483.49      505.09     90.16 o 
   0  25   2     1662.72     1420.35    136.28 o 
   1  25   2       76.29        3.26    110.43 o 
   2  25   2      758.68      682.40     97.48 o 
   3  25   2     1804.03     1750.21    249.15 o 
   4  25   2      861.82      992.88    118.50 o 
   5  25   2      262.33      258.27    125.60 o 
   6  25   2      234.94      364.87    126.13 o 
   7  25   2      683.94      633.06    195.62 o 
  -8  26   2      129.76      152.33    125.59 o 
  -7  26   2      136.53       63.03    107.63 o 
  -6  26   2        6.17       64.24     93.78 o 
  -5  26   2      191.42      385.30    111.75 o 
  -4  26   2      649.61      909.35    168.37 o 
  -3  26   2     2415.78     2093.90    185.92 o 
  -2  26   2     4258.54     4190.69    187.97 o 
  -1  26   2    13646.08    13880.82    373.43 o 
   0  26   2    19454.17    19068.76    498.06 o 
   1  26   2     7218.30     7077.00    266.11 o 
   2  26   2     1733.60     1743.26    134.31 o 
   3  26   2     2386.44     2450.59    186.69 o 
   4  26   2     6286.67     6088.44    406.53 o 
   5  26   2     7173.80     7734.05    288.86 o 
   6  26   2     1730.71     1607.39    191.33 o 
   7  26   2      895.37      442.82    150.36 o 
  -7  27   2       50.84      -99.82    103.48 o 
  -6  27   2       64.46       79.09     97.88 o 
  -5  27   2      559.85      482.96    106.01 o 
  -4  27   2     3887.73     3788.36    250.53 o 
  -3  27   2       69.96      298.45    109.89 o 
  -2  27   2     1097.04     1012.90    144.44 o 
  -1  27   2      445.05      441.79     92.57 o 
   0  27   2       39.91      147.84    143.59 o 
   1  27   2     4893.34     5056.37    384.22 o 
   2  27   2    11122.63    11244.31    324.24 o 
   3  27   2     2899.13     2633.18    194.13 o 
   4  27   2      642.36      521.28    111.72 o 
   5  27   2     5145.39     5298.75    243.80 o 
   6  27   2     7675.63     8118.73    366.25 o 
  -7  28   2      228.06      456.13    554.74 o 
  -6  28   2     8615.94     8580.24    395.77 o 
  -5  28   2     3805.87     4133.75    241.56 o 
  -4  28   2     2689.65     2585.04    216.16 o 
  -3  28   2     2145.79     2316.33    206.92 o 
  -2  28   2       43.99      186.50    112.91 o 
  -1  28   2      995.19     1167.87    169.51 o 
   0  28   2      525.55      192.74    166.89 o 
   1  28   2       14.81        0.46     79.77 o 
   2  28   2     3393.62     3477.76    188.85 o 
   3  28   2     1302.12     1233.84    152.51 o 
   4  28   2      131.91      -27.14     88.94 o 
   5  28   2       12.03      -23.96    100.69 o 
   6  28   2     1147.83     1070.93    171.57 o 
  -6  29   2     5973.06     5867.71    300.78 o 
  -5  29   2     1121.35     1446.30    178.23 o 
  -4  29   2      219.71      657.49    149.88 o 
  -3  29   2      154.04      218.16    118.31 o 
  -2  29   2     1852.93     1787.65    188.63 o 
  -1  29   2     2271.12     2155.32    275.63 o 
   0  29   2     7034.19     7063.83    364.15 o 
   1  29   2      949.37      706.53    309.13 o 
   2  29   2     2102.27     1951.43    241.51 o 
   3  29   2      878.76      699.33    134.22 o 
   4  29   2     3345.96     3136.85    195.15 o 
   5  29   2      626.78      784.90    151.90 o 
  -5  30   2     7052.78     7059.95    350.54 o 
  -4  30   2       20.33       54.67    121.04 o 
  -3  30   2      338.53      702.08    239.58 o 
  -2  30   2      498.14      559.13    167.41 o 
  -1  30   2     1326.05     1535.36    252.14 o 
   0  30   2    12134.77    12696.28    502.60 o 
   1  30   2     7057.05     7088.33    369.78 o 
   2  30   2      190.91      156.88    128.85 o 
   3  30   2     1063.46     1028.49    195.84 o 
   4  30   2     1378.74     1335.68    181.08 o 
  -4  31   2       25.60      -48.65    121.88 o 
  -3  31   2      408.32      411.87    144.81 o 
  -2  31   2      178.89      199.57    125.28 o 
  -1  31   2      178.01      -11.89    158.89 o 
   0  31   2     1382.13     1076.70    197.00 o 
   1  31   2       88.33       21.98    129.93 o 
   2  31   2      231.91       85.05    133.04 o 
   3  31   2      464.26      379.93    154.55 o 
   4  31   2      925.55      743.69    221.63 o 
  -3  32   2      330.33      181.76    134.69 o 
  -2  32   2      886.51      564.77    147.81 o 
  -1  32   2       57.85      -22.68    164.45 o 
   0  32   2      147.37      303.12    159.04 o 
   1  32   2      372.34      264.67    227.59 o 
   2  32   2     2849.88     2922.82    266.16 o 
  -1  33   2     8493.09     7963.61    383.86 o 
   0  33   2     4528.08     5293.86    355.54 o 
 -12   1   3        8.41      -63.71    121.60 o 
 -11   1   3     6232.96     6165.33    335.92 o 
 -10   1   3     6926.19     7263.69    196.88 o 
  -9   1   3     2475.02     2626.48    107.57 o 
  -8   1   3     2303.11     2025.82     98.29 o 
  -7   1   3     1910.69     2548.39     99.63 o 
  -6   1   3    20138.02    19595.85    266.86 o 
  -5   1   3    31193.66    31093.29    409.09 o 
  -4   1   3      822.13      950.18     63.67 o 
  -3   1   3     8239.77     8007.70    132.12 o 
  -2   1   3     4898.65     4820.99     94.53 o 
  -1   1   3     1982.43     2123.43     58.26 o 
   0   1   3      543.27      700.67     40.10 o 
   1   1   3      754.06      812.66     30.64 o 
   2   1   3     1954.93     2284.03     51.54 o 
   3   1   3     1603.40     1612.12     56.59 o 
   4   1   3     1082.33     1126.48     57.92 o 
   5   1   3       89.27       26.98     31.05 o 
   6   1   3     2875.01     2793.29     89.30 o 
   7   1   3     1458.47     1492.60     93.66 o 
   8   1   3      328.46      200.52     52.02 o 
   9   1   3     1275.52     1348.83    104.42 o 
  10   1   3     1202.87     1071.58    140.48 o 
  11   1   3       10.81       35.89    126.44 o 
 -12   2   3     2800.95     2858.49    225.10 o 
 -11   2   3      102.28      184.45     98.84 o 
 -10   2   3       28.11        1.94     70.83 o 
  -9   2   3     7232.67     7451.15    176.14 o 
  -8   2   3     8258.31     8411.66    178.23 o 
  -7   2   3     3657.37     3663.09    130.44 o 
  -6   2   3     2771.54     3137.24     81.89 o 
  -5   2   3     3217.94     3061.58     72.63 o 
  -4   2   3     3658.44     3641.39    110.60 o 
  -3   2   3      843.70      985.49     36.82 o 
  -2   2   3     8277.63     8251.08    132.32 o 
  -1   2   3     1481.33     1467.90     48.97 o 
   0   2   3     1622.53     1735.76     49.46 o 
   1   2   3     1408.97     1426.17     41.62 o 
   2   2   3     8750.79     8631.35    121.49 o 
   3   2   3    26175.33    26091.49    343.49 o 
   4   2   3    41808.80    41678.93    625.03 o 
   5   2   3    18035.66    16747.26    284.45 o 
   6   2   3     9115.12     9560.82    187.44 o 
   7   2   3     4705.78     4317.28    133.14 o 
   8   2   3     2593.11     2612.13    107.94 o 
   9   2   3       82.82       73.09     62.52 o 
  10   2   3     1587.51     1643.04    161.10 o 
  11   2   3       62.69      105.26    156.10 o 
 -12   3   3     1741.74     1461.65    180.09 o 
 -11   3   3    10457.14    10211.31    313.63 o 
 -10   3   3     2443.26     2817.65    136.96 o 
  -9   3   3     1905.46     1893.05    130.64 o 
  -8   3   3     2003.06     1940.76     86.35 o 
  -7   3   3     3439.14     3414.33     96.92 o 
  -6   3   3       26.86       94.25     33.58 o 
  -5   3   3     7306.30     6821.82    120.39 o 
  -4   3   3     3920.42     3497.65     87.39 o 
  -3   3   3     4078.31     4136.77     81.25 o 
  -2   3   3        4.78       27.29     20.66 o 
  -1   3   3    10127.42    10720.78    167.33 o 
   0   3   3     9535.54    10315.02    163.71 o 
   1   3   3      630.64      616.13     34.88 o 
   2   3   3     1369.46     1385.32     62.93 o 
   3   3   3        0.19        0.26     24.63 o 
   4   3   3       91.85      137.92     34.69 o 
   5   3   3    11080.16    11611.29    259.36 o 
   6   3   3      189.34      185.07     36.11 o 
   7   3   3      170.05      135.06     44.79 o 
   8   3   3      772.22      659.77     68.92 o 
   9   3   3        9.07      -24.05     52.47 o 
  10   3   3       94.38      147.22    111.73 o 
  11   3   3      569.47      202.87    162.69 o 
 -12   4   3      486.86      431.27    143.87 o 
 -11   4   3       10.50      -85.13     85.13 o 
 -10   4   3        5.39      -31.42     70.21 o 
  -9   4   3      451.51      339.82     66.91 o 
  -8   4   3     1712.76     1545.02    120.67 o 
  -7   4   3    11068.50    10925.26    204.90 o 
  -6   4   3        8.46       -5.78     33.56 o 
  -5   4   3     9799.67     9661.90    179.60 o 
  -4   4   3    18901.28    18913.00    280.31 o 
  -3   4   3    15413.70    15231.30    212.67 o 
  -2   4   3       56.38       85.43     22.12 o 
  -1   4   3      854.96     1092.56     50.60 o 
   0   4   3      338.25      292.02     35.45 o 
   1   4   3     2044.89     2170.83     59.18 o 
   2   4   3      675.43      862.46     54.69 o 
   3   4   3     6451.58     6545.43    123.07 o 
   4   4   3     2427.87     2506.02     85.23 o 
   5   4   3     1943.40     2030.65    160.66 o 
   6   4   3     2248.78     2108.23     90.37 o 
   7   4   3      560.60      521.85     47.73 o 
   8   4   3      189.51      190.67     52.60 o 
   9   4   3     3419.89     3343.63    137.09 o 
  10   4   3     6026.18     5786.11    256.26 o 
  11   4   3     5264.57     5073.67    279.25 o 
 -12   5   3     1098.93     1095.49    168.99 o 
 -11   5   3      216.72      157.42     98.81 o 
 -10   5   3      630.13      456.00     99.87 o 
  -9   5   3      204.36      242.78     62.45 o 
  -8   5   3      785.00      802.96     71.19 o 
  -7   5   3       69.10       56.13     48.37 o 
  -6   5   3     1175.32     1060.95     73.58 o 
  -5   5   3     2067.15     1940.75     91.99 o 
  -4   5   3     1013.08      863.69     57.13 o 
  -3   5   3    21065.98    21199.94    282.37 o 
  -2   5   3     6470.43     6453.27    110.59 o 
  -1   5   3    21259.98    20853.25    326.11 o 
   0   5   3     4761.63     4722.15    102.52 o 
   1   5   3    11991.00    12611.67    279.30 o 
   2   5   3     1643.14     1830.87     86.56 o 
   3   5   3       60.90       43.93     28.83 o 
   4   5   3     1659.56     1517.98     70.40 o 
   5   5   3     1187.57     1234.95     77.55 o 
   6   5   3      498.28      457.38     55.42 o 
   7   5   3        8.46      -42.29     54.72 o 
   8   5   3      149.23      103.84     47.40 o 
   9   5   3      120.08       84.13     80.86 o 
  10   5   3     1044.33      989.25    133.45 o 
  11   5   3     3705.20     3527.05    276.88 o 
 -12   6   3      529.00      527.24    147.51 o 
 -11   6   3      394.08      434.26    132.29 o 
 -10   6   3      580.96      323.86     95.46 o 
  -9   6   3     1089.05     1105.26     85.10 o 
  -8   6   3      442.25      379.27     60.72 o 
  -7   6   3     1280.56     1334.60     76.91 o 
  -6   6   3     1718.18     1775.74     77.86 o 
  -5   6   3     3646.80     3255.70    107.74 o 
  -4   6   3     1959.70     1708.60     74.10 o 
  -3   6   3     2087.36     2305.85     70.09 o 
  -2   6   3     1449.90     1492.88     50.21 o 
  -1   6   3      209.05      246.54     28.88 o 
   0   6   3    27171.86    27774.03    521.96 o 
   1   6   3    15261.89    15276.31    267.41 o 
   2   6   3      810.11      921.85     46.06 o 
   3   6   3     7322.23     7878.72    150.52 o 
   4   6   3      408.55      400.91     51.86 o 
   5   6   3     3171.91     3020.24    107.74 o 
   6   6   3     1186.00     1287.29     96.31 o 
   7   6   3     1109.67      892.78     98.11 o 
   8   6   3      179.79      279.90     91.94 o 
   9   6   3      121.45      192.84     78.63 o 
  10   6   3     4287.90     3826.87    219.15 o 
  11   6   3      629.41      604.71    148.84 o 
 -12   7   3       61.25      198.48    137.64 o 
 -11   7   3     2746.89     3082.11    222.47 o 
 -10   7   3     2130.78     2321.85    152.42 o 
  -9   7   3       36.12       46.34     56.71 o 
  -8   7   3     2107.71     2336.83    133.20 o 
  -7   7   3     3433.77     3469.54    116.48 o 
  -6   7   3       12.47       34.28     36.07 o 
  -5   7   3    16138.05    15993.91    271.30 o 
  -4   7   3     7818.00     7840.46    161.71 o 
  -3   7   3     3481.70     3639.03    129.25 o 
  -2   7   3    11668.10    11587.21    175.13 o 
  -1   7   3     2782.92     2531.96     66.72 o 
   0   7   3      137.70      184.79     35.55 o 
   1   7   3      281.16      308.84     59.57 o 
   2   7   3     3728.10     4073.79     99.74 o 
   3   7   3     1620.14     1677.50     69.63 o 
   4   7   3      219.69      290.46     45.73 o 
   5   7   3     4010.51     3959.90    115.05 o 
   6   7   3     3959.68     3751.27    139.57 o 
   7   7   3     3454.61     3257.88    167.70 o 
   8   7   3      418.98      339.61     87.86 o 
   9   7   3       36.71       79.61     73.40 o 
  10   7   3        4.33       81.07     95.11 o 
  11   7   3       62.33      128.50    127.34 o 
 -12   8   3      121.63      -63.29    132.75 o 
 -11   8   3      231.79      253.67    124.14 o 
 -10   8   3       22.44       54.52     80.31 o 
  -9   8   3     2607.59     2680.96    126.06 o 
  -8   8   3       20.95      -47.94     50.33 o 
  -7   8   3     2005.85     1736.49    104.77 o 
  -6   8   3     7699.99     7215.70    183.77 o 
  -5   8   3     6628.51     6240.24    155.24 o 
  -4   8   3      926.57      819.57     61.37 o 
  -3   8   3     7764.04     7722.85    191.16 o 
  -2   8   3      684.07      690.88     39.27 o 
  -1   8   3     3727.00     3934.03     91.09 o 
   0   8   3      100.76      166.62     34.32 o 
   1   8   3      318.26      254.64     37.59 o 
   2   8   3     2976.54     2855.31    101.00 o 
   3   8   3    13942.45    14661.40    254.73 o 
   4   8   3      136.38      150.49     39.31 o 
   5   8   3      591.55      618.17     54.53 o 
   6   8   3     9153.45     8921.30    187.57 o 
   7   8   3      807.11      733.38     94.57 o 
   8   8   3       31.44      -75.28     75.28 o 
   9   8   3      262.66      107.20     90.61 o 
  10   8   3      623.70      602.47    127.22 o 
  11   8   3      908.59      759.12    158.99 o 
 -12   9   3      107.07       93.31    157.02 o 
 -11   9   3      159.71      109.19    123.31 o 
 -10   9   3     3050.51     3289.81    227.56 o 
  -9   9   3      574.47      454.52     78.00 o 
  -8   9   3      838.40      850.26     87.19 o 
  -7   9   3       87.37       76.45     46.77 o 
  -6   9   3     2687.74     2800.96    106.38 o 
  -5   9   3     5104.31     5289.35    138.32 o 
  -4   9   3    19464.27    18808.05    327.79 o 
  -3   9   3     3664.77     3528.98    131.05 o 
  -2   9   3    13550.93    13676.16    227.03 o 
  -1   9   3    22939.79    22758.44    360.31 o 
   0   9   3     9065.22     9391.55    226.94 o 
   1   9   3    10498.46    10310.11    249.23 o 
   2   9   3    30383.67    30327.63    436.47 o 
   3   9   3     2537.52     2614.62    104.31 o 
   4   9   3     1987.08     2090.84     90.25 o 
   5   9   3     2694.39     2675.62     98.30 o 
   6   9   3     6766.86     6643.08    232.72 o 
   7   9   3      270.60      337.02     89.14 o 
   8   9   3      348.90      387.98    103.51 o 
   9   9   3       45.94      -41.82     80.45 o 
  10   9   3     1290.70     1035.59    140.87 o 
  11   9   3     6576.61     7049.88    407.96 o 
 -12  10   3     1950.86     2163.14    300.11 o 
 -11  10   3     1380.13     1817.50    305.18 o 
 -10  10   3      533.81      742.33    136.27 o 
  -9  10   3     2534.73     2650.54    222.42 o 
  -8  10   3     2142.27     2131.36    185.82 o 
  -7  10   3       27.20       55.14     47.50 o 
  -6  10   3      455.88      572.84     50.56 o 
  -5  10   3     8632.33     8436.82    168.62 o 
  -4  10   3     8563.52     8721.85    230.45 o 
  -3  10   3     3484.92     3337.52     89.11 o 
  -2  10   3     1926.68     2039.92     66.68 o 
  -1  10   3     2796.46     2778.08     88.62 o 
   0  10   3    14440.55    13429.36    421.10 o 
   1  10   3    17265.52    17597.36    325.65 o 
   2  10   3     5681.36     6149.77    120.34 o 
   3  10   3     7482.86     7742.78    171.04 o 
   4  10   3     3584.71     3645.80    118.70 o 
   5  10   3     1827.40     1913.92    105.61 o 
   6  10   3      417.99      319.61     60.04 o 
   7  10   3     4602.78     4396.68    185.58 o 
   8  10   3       40.05       77.48     82.41 o 
   9  10   3       68.45       -2.77     84.24 o 
  10  10   3       83.59       17.04     97.40 o 
 -11  11   3      744.95      583.99    162.53 o 
 -10  11   3       68.57      472.68    189.78 o 
  -9  11   3       96.24      118.29     83.58 o 
  -8  11   3     4819.01     4817.76    161.33 o 
  -7  11   3     1509.39     1593.90     84.05 o 
  -6  11   3     4415.09     4375.75    118.25 o 
  -5  11   3     1125.60      915.78     59.42 o 
  -4  11   3    18288.30    19169.91    339.37 o 
  -3  11   3      156.57      186.54     38.26 o 
  -2  11   3      130.29       67.91     31.30 o 
  -1  11   3       47.18       81.02     35.28 o 
   0  11   3       85.86       82.78     41.13 o 
   1  11   3     1978.27     2208.92     84.64 o 
   2  11   3      666.45      936.46     62.18 o 
   3  11   3     1012.21     1116.98     62.83 o 
   4  11   3     1349.79     1370.86     89.60 o 
   5  11   3     7295.10     7165.53    222.61 o 
   6  11   3     1812.76     1740.06    101.49 o 
   7  11   3     3599.55     3704.64    197.98 o 
   8  11   3      639.79      766.53    114.63 o 
   9  11   3      411.81      473.76    111.50 o 
  10  11   3       32.80       22.78    104.79 o 
 -11  12   3     4587.65     4349.69    296.21 o 
 -10  12   3     1286.60     1272.93    176.12 o 
  -9  12   3    19682.77    20085.52    413.53 o 
  -8  12   3     5700.61     5656.47    177.95 o 
  -7  12   3     3306.91     3388.87    113.08 o 
  -6  12   3    16782.20    17198.36    265.21 o 
  -5  12   3     7466.97     7400.98    165.44 o 
  -4  12   3     3217.49     3014.85    111.71 o 
  -3  12   3    11695.53    11595.02    204.82 o 
  -2  12   3        8.29       -1.04     28.89 o 
  -1  12   3     2312.51     2611.30     93.52 o 
   0  12   3      984.64      978.84     86.47 o 
   1  12   3       76.86      105.07     35.14 o 
   2  12   3     7471.81     7957.15    227.71 o 
   3  12   3     3529.80     3531.11    114.88 o 
   4  12   3     6517.42     6405.56    160.98 o 
   5  12   3      299.31      253.59     63.82 o 
   6  12   3      567.29      345.85     72.80 o 
   7  12   3        7.45       60.27     68.46 o 
   8  12   3      536.18      588.07    107.10 o 
   9  12   3      548.37      466.79    114.23 o 
  10  12   3      368.33      447.15    124.60 o 
 -11  13   3       13.21       22.22    135.50 o 
 -10  13   3     3968.74     3893.00    268.75 o 
  -9  13   3      658.47      798.87     96.06 o 
  -8  13   3       63.45       24.83     66.08 o 
  -7  13   3     4453.49     4528.97    137.50 o 
  -6  13   3     1135.95     1229.62     64.94 o 
  -5  13   3       96.27      135.98     50.96 o 
  -4  13   3     4847.06     4749.02    203.45 o 
  -3  13   3     1788.59     2279.73     92.82 o 
  -2  13   3      984.81      992.85     53.41 o 
  -1  13   3       18.57        8.97     40.13 o 
   0  13   3     4606.35     4433.40    165.35 o 
   1  13   3    47151.49    45998.51    779.14 o 
   2  13   3    51965.64    50777.50    788.28 o 
   3  13   3     1703.59     1743.38    103.73 o 
   4  13   3     3008.31     3092.73    112.20 o 
   5  13   3     7780.09     7740.57    215.29 o 
   6  13   3    23990.35    23719.75    493.30 o 
   7  13   3     4370.10     4377.49    193.34 o 
   8  13   3     5542.69     5509.18    229.12 o 
   9  13   3     1338.53     1385.67    159.52 o 
  10  13   3       17.57      -81.79    104.60 o 
 -11  14   3     2625.34     2845.04    253.93 o 
 -10  14   3      208.74      231.01    137.23 o 
  -9  14   3      738.11      870.66    119.94 o 
  -8  14   3      426.29      497.53     76.87 o 
  -7  14   3     3973.77     4238.26    129.78 o 
  -6  14   3    12092.65    12323.51    249.79 o 
  -5  14   3     3469.18     3617.38    173.91 o 
  -4  14   3      553.78      657.29    181.27 o 
  -3  14   3      586.48      704.66     56.93 o 
  -2  14   3     2938.81     2909.15    109.96 o 
  -1  14   3      702.85      779.86     56.89 o 
   0  14   3      178.65      225.24     76.90 o 
   1  14   3      504.05      513.91     63.51 o 
   2  14   3       77.32       81.16     34.38 o 
   3  14   3        2.80       53.75     53.48 o 
   4  14   3       38.09       45.22     41.08 o 
   5  14   3     4882.46     4904.98    233.32 o 
   6  14   3     7838.28     7982.60    216.61 o 
   7  14   3      110.28      -10.70     70.34 o 
   8  14   3      789.17      917.65    116.61 o 
   9  14   3     1642.18     1614.17    157.91 o 
  10  14   3      719.01      718.63    144.23 o 
 -11  15   3     1823.82     1754.76    226.14 o 
 -10  15   3      447.66      279.47    137.97 o 
  -9  15   3      295.03      287.93    106.04 o 
  -8  15   3     1537.09     1420.58    130.02 o 
  -7  15   3      164.49      166.43     55.57 o 
  -6  15   3      606.91      458.49    127.32 o 
  -5  15   3      266.54      346.13     89.62 o 
  -4  15   3     3584.94     3841.28    188.78 o 
  -3  15   3     5769.28     5794.49    143.31 o 
  -2  15   3    15397.85    14425.28    306.01 o 
  -1  15   3    17687.50    17140.58    370.32 o 
   0  15   3       49.25       11.13     63.78 o 
   1  15   3     1044.12     1111.23     77.61 o 
   2  15   3      142.95      169.72     39.93 o 
   3  15   3     4200.07     4357.81    171.75 o 
   4  15   3      899.20      952.79    102.17 o 
   5  15   3      785.63      857.68    100.40 o 
   6  15   3       30.06        1.83     63.90 o 
   7  15   3     1919.85     2057.83    146.53 o 
   8  15   3      129.56      284.23    126.76 o 
   9  15   3     4139.78     4220.40    389.78 o 
  10  15   3      832.22      665.90    141.92 o 
 -11  16   3      478.24      348.15    163.66 o 
 -10  16   3      964.66      828.44    171.38 o 
  -9  16   3     5703.46     5916.72    407.70 o 
  -8  16   3     2677.40     2544.73    124.40 o 
  -7  16   3      201.35      143.27    169.93 o 
  -6  16   3     1800.99     1770.37    162.21 o 
  -5  16   3     1636.32     1551.46    119.11 o 
  -4  16   3    12605.70    13182.20    349.06 o 
  -3  16   3     6956.67     6628.90    168.17 o 
  -2  16   3     6435.06     6046.45    172.30 o 
  -1  16   3     5058.88     4635.53    152.92 o 
   0  16   3       36.99       30.88     93.78 o 
   1  16   3     1254.63     1045.96     78.51 o 
   2  16   3      977.69      947.24     76.58 o 
   3  16   3     1231.74     1166.32     72.77 o 
   4  16   3      532.28      492.29     60.27 o 
   5  16   3     1206.41     1451.09     91.23 o 
   6  16   3      251.16      213.63     83.74 o 
   7  16   3      385.92      509.31    119.78 o 
   8  16   3        6.64      -81.37     81.37 o 
   9  16   3     1882.49     2067.07    167.62 o 
  10  16   3        3.18     -116.67    193.43 o 
 -10  17   3     1213.04     1271.16    226.28 o 
  -9  17   3      254.84       76.48    109.58 o 
  -8  17   3     2465.64     2596.91    161.78 o 
  -7  17   3     1432.96     1616.87    148.50 o 
  -6  17   3     3626.22     3526.51    172.90 o 
  -5  17   3     2068.85     1995.13    221.49 o 
  -4  17   3     3995.89     4107.94    236.75 o 
  -3  17   3     4797.92     4607.49    132.11 o 
  -2  17   3      558.94      615.62     55.84 o 
  -1  17   3     1238.90     1492.64    138.22 o 
   0  17   3      195.22      146.41     62.90 o 
   1  17   3       79.25       33.40     45.52 o 
   2  17   3     5160.96     5520.45    285.90 o 
   3  17   3     1316.23     1384.44    204.36 o 
   4  17   3     5243.80     5172.45    310.38 o 
   5  17   3       15.56        6.94    143.06 o 
   6  17   3     3147.77     3140.74    183.80 o 
   7  17   3     6648.43     6508.43    244.64 o 
   8  17   3      126.76      -82.95     82.95 o 
   9  17   3      297.16      205.64    108.15 o 
 -10  18   3       57.18        4.63    141.63 o 
  -9  18   3     1161.42      971.90    371.53 o 
  -8  18   3     2537.80     2253.56    198.20 o 
  -7  18   3     3026.13     2983.50    244.04 o 
  -6  18   3     2918.57     2893.28    184.38 o 
  -5  18   3        1.68       90.44     82.44 o 
  -4  18   3    12459.72    12554.41    340.87 o 
  -3  18   3     2654.70     2615.00    105.94 o 
  -2  18   3     1080.30     1090.67     71.99 o 
  -1  18   3       46.47       86.75    104.80 o 
   0  18   3        8.48      -59.13     59.13 o 
   1  18   3       20.64      112.38     54.51 o 
   2  18   3      846.63      889.99     88.87 o 
   3  18   3     7835.20     7647.28    197.56 o 
   4  18   3     9059.61     8917.02    325.10 o 
   5  18   3      370.05      224.88    137.02 o 
   6  18   3       64.10      102.55    140.67 o 
   7  18   3      914.28      776.90    135.15 o 
   8  18   3     2799.74     3111.46    247.68 o 
   9  18   3       23.67      110.48    103.00 o 
 -10  19   3      246.97       33.26    204.18 o 
  -9  19   3        2.56       45.32    334.06 o 
  -8  19   3       23.59      102.95     97.79 o 
  -7  19   3     1122.32     1507.54    198.55 o 
  -6  19   3     3671.56     3867.80    377.50 o 
  -5  19   3      637.15      746.73    106.29 o 
  -4  19   3       36.38       50.49     69.04 o 
  -3  19   3       14.54      -11.99     50.38 o 
  -2  19   3    11426.37    10879.68    261.97 o 
  -1  19   3     2639.25     2785.73    189.24 o 
   0  19   3     1307.66     1308.85    122.96 o 
   1  19   3     3141.30     3109.82    146.16 o 
   2  19   3     4275.82     4365.25    171.97 o 
   3  19   3        3.47        1.21     57.17 o 
   4  19   3     1888.04     1917.00    196.45 o 
   5  19   3      376.77      281.26    158.93 o 
   6  19   3      229.92      250.43     92.69 o 
   7  19   3     2046.24     1723.46    144.52 o 
   8  19   3      864.26      812.79    122.23 o 
   9  19   3        4.73      -33.24    101.45 o 
 -10  20   3     1210.79      962.43    380.66 o 
  -9  20   3      112.74       69.97    124.77 o 
  -8  20   3      685.26      906.26    263.14 o 
  -7  20   3     1925.12     2184.05    264.08 o 
  -6  20   3      122.48      468.89    167.82 o 
  -5  20   3    10946.10    11101.32    329.81 o 
  -4  20   3    11582.11    10710.09    310.17 o 
  -3  20   3       23.42      -31.36     52.10 o 
  -2  20   3      418.59      526.27     57.85 o 
  -1  20   3     1415.67     1525.99    158.50 o 
   0  20   3     7623.09     7078.92    365.66 o 
   1  20   3    12293.75    12353.67    312.83 o 
   2  20   3     5817.14     5642.12    199.08 o 
   3  20   3     6483.58     6558.12    271.08 o 
   4  20   3      104.25      180.63     93.79 o 
   5  20   3      171.57       27.29     61.21 o 
   6  20   3        6.11        6.98     90.15 o 
   7  20   3     4233.60     3782.01    315.10 o 
   8  20   3     2890.13     2810.39    187.79 o 
   9  20   3      485.38      405.39    129.06 o 
  -9  21   3     4075.15     3962.22    348.08 o 
  -8  21   3     5308.86     5558.73    356.49 o 
  -7  21   3     4461.33     4372.37    213.54 o 
  -6  21   3     2326.17     2492.13    220.51 o 
  -5  21   3    10256.34    10738.14    323.62 o 
  -4  21   3      385.43      344.07     87.26 o 
  -3  21   3    15336.22    15310.96    344.47 o 
  -2  21   3     4838.36     4493.27    144.67 o 
  -1  21   3     2373.82     2408.49    297.84 o 
   0  21   3      295.44      312.26     79.75 o 
   1  21   3     2034.05     1875.07    124.06 o 
   2  21   3     3640.80     3523.39    165.34 o 
   3  21   3      645.76      607.71     87.42 o 
   4  21   3      982.41     1029.78    107.97 o 
   5  21   3      310.73      157.85    163.87 o 
   6  21   3     3020.47     3538.53    233.71 o 
   7  21   3     1321.67     1512.65    378.63 o 
   8  21   3     1624.79     1661.46    406.45 o 
  -9  22   3      610.65      521.02    257.93 o 
  -8  22   3       68.58      136.04     93.43 o 
  -7  22   3      215.48      476.77    424.73 o 
  -6  22   3       31.01      -25.08     81.33 o 
  -5  22   3     1076.96     1231.36    127.93 o 
  -4  22   3     4414.12     4378.83    203.67 o 
  -3  22   3     7503.32     7028.32    240.94 o 
  -2  22   3     8183.10     7957.14    241.22 o 
  -1  22   3     2476.83     2900.30    258.94 o 
   0  22   3     1704.48     1766.82    162.67 o 
   1  22   3     3437.99     3488.54    205.10 o 
   2  22   3     1893.14     2287.77    140.66 o 
   3  22   3     3525.59     3634.72    174.07 o 
   4  22   3    10250.10    10667.88    306.24 o 
   5  22   3     6035.73     6132.37    236.53 o 
   6  22   3     4487.47     4164.78    307.57 o 
   7  22   3     1007.80     1033.98    385.69 o 
   8  22   3      205.19      166.00    276.43 o 
  -9  23   3    10409.10    11003.50    723.16 o 
  -8  23   3     5068.40     5541.38    271.19 o 
  -7  23   3      408.17      337.02    104.97 o 
  -6  23   3     1174.81     1260.51    132.55 o 
  -5  23   3     1585.76     1756.99    151.06 o 
  -4  23   3      286.64      176.23     84.47 o 
  -3  23   3     2790.69     2770.17    155.64 o 
  -2  23   3     1295.89     1257.62    142.91 o 
  -1  23   3        3.56      287.98    231.61 o 
   0  23   3     4047.52     3704.89    176.13 o 
   1  23   3        0.95       95.51     68.06 o 
   2  23   3        1.03       14.71     64.64 o 
   3  23   3      154.64       33.64     69.67 o 
   4  23   3     1717.52     1708.22    136.53 o 
   5  23   3        9.26      -23.88     76.73 o 
   6  23   3      926.90      774.44    182.21 o 
   7  23   3     1625.49     1292.35    227.31 o 
   8  23   3     1155.67      960.14    266.68 o 
  -8  24   3     1701.67     1966.47    157.34 o 
  -7  24   3     2254.08     2559.79    181.47 o 
  -6  24   3        0.07       62.31     89.20 o 
  -5  24   3     6147.41     5841.26    251.94 o 
  -4  24   3      570.71      486.41     99.85 o 
  -3  24   3     1368.56     1439.38    172.10 o 
  -2  24   3     5468.12     5392.42    267.07 o 
  -1  24   3      143.63      -36.77    113.82 o 
   0  24   3     4748.22     4666.53    302.69 o 
   1  24   3     3775.97     3674.90    205.35 o 
   2  24   3     1277.26     1033.39    110.69 o 
   3  24   3     1336.15     1224.61    118.66 o 
   4  24   3     6442.31     7065.64    260.13 o 
   5  24   3     3608.02     3972.17    294.77 o 
   6  24   3      150.58      160.45    271.09 o 
   7  24   3     2588.06     2626.29    468.99 o 
  -8  25   3     3331.35     3447.98    201.15 o 
  -7  25   3     1347.51     1584.07    199.92 o 
  -6  25   3      978.92      845.00    123.24 o 
  -5  25   3     1964.56     1878.39    214.90 o 
  -4  25   3      299.99      300.86     94.17 o 
  -3  25   3        6.04      225.90    164.52 o 
  -2  25   3        2.81      -81.39     81.39 o 
  -1  25   3      787.09      801.82    113.79 o 
   0  25   3     1661.70     1410.27    184.78 o 
   1  25   3    13462.57    13326.32    356.07 o 
   2  25   3     3451.30     3343.99    180.19 o 
   3  25   3      101.70      -35.59     77.84 o 
   4  25   3     1191.81     1338.71    143.97 o 
   5  25   3     1225.25     1059.42    159.47 o 
   6  25   3     1376.76     1394.21    187.85 o 
   7  25   3     3112.44     3687.82    430.34 o 
  -7  26   3      912.52     1005.04    140.40 o 
  -6  26   3      137.61      152.73    101.06 o 
  -5  26   3      574.52      618.38    121.26 o 
  -4  26   3       70.01       49.46    102.85 o 
  -3  26   3     1779.49     1604.88    169.95 o 
  -2  26   3     4527.01     4627.25    262.84 o 
  -1  26   3     2436.21     2603.00    171.16 o 
   0  26   3      405.47      336.94    100.38 o 
   1  26   3     1024.14     1096.23    232.20 o 
   2  26   3      493.04      416.58    125.27 o 
   3  26   3        8.43       46.05     84.83 o 
   4  26   3      587.41      635.79    115.06 o 
   5  26   3      404.71      399.23    128.54 o 
   6  26   3       34.60      -31.96    114.50 o 
  -7  27   3      477.14      553.29    129.37 o 
  -6  27   3     4336.07     4055.45    250.40 o 
  -5  27   3     6104.29     6380.58    328.71 o 
  -4  27   3     3870.75     4413.67    272.76 o 
  -3  27   3     3087.30     3139.64    232.81 o 
  -2  27   3       87.82      162.43    119.62 o 
  -1  27   3      176.79      168.85     89.91 o 
   0  27   3     1146.36      920.86    261.60 o 
   1  27   3       18.35       61.40    121.48 o 
   2  27   3      241.43       98.76     87.24 o 
   3  27   3      134.86      119.06     93.60 o 
   4  27   3       95.55       79.47     93.49 o 
   5  27   3      412.71      496.16    136.95 o 
   6  27   3       60.94      165.55    124.41 o 
  -6  28   3      162.18      161.38    121.67 o 
  -5  28   3      828.94      629.53    154.58 o 
  -4  28   3       70.24      156.01    117.16 o 
  -3  28   3     1338.08     1205.50    169.19 o 
  -2  28   3      173.80      153.33    113.29 o 
  -1  28   3      711.01      580.41    112.33 o 
   0  28   3     1784.09     2064.42    288.08 o 
   1  28   3     2074.55     1722.98    213.52 o 
   2  28   3      726.31      515.16    180.15 o 
   3  28   3     3814.58     3900.71    244.68 o 
   4  28   3     4221.15     4469.09    228.88 o 
   5  28   3     3986.96     4262.22    275.87 o 
  -6  29   3      913.38      708.16    180.88 o 
  -5  29   3     4622.80     5196.79    313.69 o 
  -4  29   3      439.63      228.18    130.73 o 
  -3  29   3     2219.21     2608.55    225.74 o 
  -2  29   3     1664.73     1518.77    177.26 o 
  -1  29   3       93.25      176.39    130.42 o 
   0  29   3     2629.75     2222.61    276.53 o 
   1  29   3    11134.65    10762.79    356.36 o 
   2  29   3     4653.12     5026.94    233.07 o 
   3  29   3      691.96      677.19    139.28 o 
   4  29   3       81.31      -33.46     97.10 o 
   5  29   3      135.36      188.63    205.93 o 
  -5  30   3      784.59      836.53    170.32 o 
  -4  30   3     1214.41     1202.83    182.98 o 
  -3  30   3     5377.33     5604.46    320.57 o 
  -2  30   3     1369.52     1433.58    205.26 o 
  -1  30   3       27.50      195.81    137.43 o 
   0  30   3      594.37      451.53    170.15 o 
   1  30   3       35.12      -60.43    116.56 o 
   2  30   3     1168.39     1142.19    162.05 o 
   3  30   3     3461.36     3526.58    243.85 o 
   4  30   3     2318.99     1937.28    198.98 o 
  -4  31   3      267.39      173.44    139.02 o 
  -3  31   3        0.75       84.39    121.16 o 
  -2  31   3      572.68      516.16    148.23 o 
  -1  31   3     6735.94     6907.60    398.31 o 
   0  31   3    10160.65     9028.61    552.80 o 
   1  31   3     2398.21     1750.28    506.38 o 
   2  31   3      200.43       63.06    135.93 o 
   3  31   3      571.60      434.48    169.64 o 
  -2  32   3      429.78      284.15    145.41 o 
  -1  32   3     1440.92     1819.18    238.00 o 
   0  32   3     5280.50     6135.34    462.04 o 
   1  32   3     2888.13     3037.51    289.44 o 
 -12   0   4      641.04      357.10    227.13 o 
 -11   0   4     1512.13     1504.86    200.07 o 
 -10   0   4     5520.87     5326.18    248.67 o 
  -9   0   4    12197.13    11787.71    383.07 o 
  -8   0   4     9977.10    10191.29    269.97 o 
  -7   0   4     6312.71     6242.15    214.03 o 
  -6   0   4    12817.76    12533.13    334.83 o 
  -5   0   4     2438.60     2411.16    120.76 o 
  -4   0   4     7803.22     7830.06    223.30 o 
  -3   0   4    23095.96    23608.12    941.06 o 
  -2   0   4    14521.86    14670.57    623.61 o 
  -1   0   4       29.62      -23.32     39.89 o 
   0   0   4      476.04      759.61     65.86 o 
   1   0   4      214.50      393.98     43.63 o 
   2   0   4    20944.49    21854.38    370.63 o 
   3   0   4    11163.56    10673.58    224.59 o 
   4   0   4    21166.66    23088.57    634.62 o 
   5   0   4    26422.02    26270.14    599.76 o 
   6   0   4     1715.78     1641.17    196.19 o 
   7   0   4     7048.08     7041.95    238.48 o 
   8   0   4    23195.43    23095.36    559.22 o 
   9   0   4     2549.42     2690.12    192.11 o 
  10   0   4     7161.19     6379.05    478.43 o 
  11   0   4      814.21      870.66    330.04 o 
 -12   1   4      235.43      277.76    152.49 o 
 -11   1   4     5521.06     5699.53    302.16 o 
 -10   1   4    22078.24    22276.70    414.19 o 
  -9   1   4    11345.84    11773.39    253.80 o 
  -8   1   4      294.85      217.60     51.97 o 
  -7   1   4      748.08      549.40     72.66 o 
  -6   1   4    13902.09    13014.26    265.32 o 
  -5   1   4    23197.08    22065.53    368.74 o 
  -4   1   4    34679.28    34686.82    597.59 o 
  -3   1   4     4607.04     4521.09    201.20 o 
  -2   1   4    10296.91    10371.30    217.27 o 
  -1   1   4       45.86      105.87     26.25 o 
   0   1   4    13530.45    13482.13    179.12 o 
   1   1   4     3272.81     3280.49     70.33 o 
   2   1   4     6443.01     7013.84    114.24 o 
   3   1   4       25.56       45.06     23.45 o 
   4   1   4     4335.66     4380.64    111.89 o 
   5   1   4     4629.19     4336.82    115.07 o 
   6   1   4     3436.90     3566.64    106.96 o 
   7   1   4     2363.03     2507.15     93.03 o 
   8   1   4       24.54       55.89     50.51 o 
   9   1   4      183.39      182.83    111.28 o 
  10   1   4      122.40       24.30    108.92 o 
  11   1   4       32.35      -51.32    145.67 o 
 -12   2   4      100.84      -14.05    139.07 o 
 -11   2   4      180.14       75.52     99.91 o 
 -10   2   4       76.09      -38.02     69.13 o 
  -9   2   4       43.07       32.09     62.71 o 
  -8   2   4      258.32      170.65     48.70 o 
  -7   2   4     1412.15     1437.83     69.81 o 
  -6   2   4     2306.61     2412.34    124.37 o 
  -5   2   4     5038.31     4940.41    128.94 o 
  -4   2   4       10.46       14.24     29.56 o 
  -3   2   4     2747.46     2644.37    123.32 o 
  -2   2   4     3051.39     3609.48    106.05 o 
  -1   2   4      603.94      791.13     87.63 o 
   0   2   4     1413.11     1601.69     51.29 o 
   1   2   4    20117.70    20958.23    259.70 o 
   2   2   4    11841.77    11546.94    159.76 o 
   3   2   4    12589.04    12544.78    187.99 o 
   4   2   4     3906.51     3953.33    104.59 o 
   5   2   4     1398.94     1509.00     80.44 o 
   6   2   4      172.24      213.24     40.67 o 
   7   2   4     1320.57     1450.89     91.40 o 
   8   2   4     2563.79     2602.90     97.03 o 
   9   2   4     1158.24     1029.91    118.10 o 
  10   2   4      997.80      883.66    157.53 o 
  11   2   4        9.12      -92.69    134.38 o 
 -12   3   4     1232.36      934.39    187.71 o 
 -11   3   4     1762.62     1843.59    164.72 o 
 -10   3   4     5125.89     4991.09    168.79 o 
  -9   3   4        8.67       28.41     59.39 o 
  -8   3   4     1430.14     1480.73    103.13 o 
  -7   3   4     7561.52     7502.01    156.30 o 
  -6   3   4     7423.29     7826.12    189.94 o 
  -5   3   4      574.49      528.09     69.01 o 
  -4   3   4      354.31      257.02     48.34 o 
  -3   3   4    12136.86    12259.93    259.15 o 
  -2   3   4       27.36        6.79     32.90 o 
  -1   3   4     9908.14    10378.84    215.68 o 
   0   3   4     4660.39     4882.97     99.86 o 
   1   3   4     2887.94     3002.84     79.77 o 
   2   3   4      116.57      126.76     27.92 o 
   3   3   4     1962.68     1960.42     72.63 o 
   4   3   4     5593.15     5730.40    140.06 o 
   5   3   4      128.23       53.61     41.59 o 
   6   3   4     1241.01     1218.51    141.94 o 
   7   3   4     1519.75     1693.53    114.15 o 
   8   3   4      671.36      673.94     84.55 o 
   9   3   4      551.94      338.77     93.68 o 
  10   3   4      318.66       74.66    115.66 o 
  11   3   4      159.45      -40.82    164.71 o 
 -12   4   4      309.56      339.88    144.62 o 
 -11   4   4      260.72      107.40     99.68 o 
 -10   4   4       16.47       28.85     70.48 o 
  -9   4   4      923.52      926.19     84.13 o 
  -8   4   4      352.74      351.74     60.61 o 
  -7   4   4        7.38      -16.45     57.84 o 
  -6   4   4        8.24       39.95     55.17 o 
  -5   4   4     6780.79     7058.36    173.77 o 
  -4   4   4    20569.67    20902.83    363.23 o 
  -3   4   4      853.94      718.80     60.92 o 
  -2   4   4      728.33      501.46     43.22 o 
  -1   4   4    18020.20    17346.63    297.88 o 
   0   4   4    34016.93    35316.50    556.50 o 
   1   4   4    17398.01    17600.70    271.96 o 
   2   4   4     2795.96     3002.70     82.46 o 
   3   4   4     5253.73     4962.05    109.61 o 
   4   4   4     9125.04     9214.38    249.18 o 
   5   4   4    10288.91     9859.41    217.20 o 
   6   4   4     1463.10     1311.53     81.51 o 
   7   4   4     4951.87     4762.37    149.70 o 
   8   4   4    11415.13    11783.59    331.68 o 
   9   4   4     3559.73     3753.67    225.41 o 
  10   4   4      236.68       94.73    131.40 o 
 -12   5   4       17.46       11.34    126.22 o 
 -11   5   4     2876.50     2809.86    225.94 o 
 -10   5   4    10403.54    10781.58    247.95 o 
  -9   5   4     1856.17     1886.62    106.74 o 
  -8   5   4       81.97      -27.48     48.05 o 
  -7   5   4      144.92      252.42     62.49 o 
  -6   5   4     2899.47     2775.77    154.53 o 
  -5   5   4    55977.43    55109.48   1053.97 o 
  -4   5   4    12222.10    11972.52    235.23 o 
  -3   5   4     5025.56     5109.51    171.46 o 
  -2   5   4        7.02        6.19     25.76 o 
  -1   5   4     8016.35     8126.73    159.60 o 
   0   5   4    12026.22    11379.11    217.84 o 
   1   5   4       75.86        4.95     31.42 o 
   2   5   4       83.06      153.98     31.27 o 
   3   5   4      798.03      684.51     51.29 o 
   4   5   4     1592.18     1494.02     81.40 o 
   5   5   4       35.30       14.37     38.18 o 
   6   5   4     3956.26     3900.90    145.82 o 
   7   5   4      884.92      720.37     66.56 o 
   8   5   4      652.46      608.18     92.34 o 
   9   5   4       43.31      -18.54     72.69 o 
  10   5   4       11.48      -66.43    113.59 o 
 -12   6   4      504.49      308.16    138.68 o 
 -11   6   4     2734.14     3176.73    223.22 o 
 -10   6   4      386.32      419.72     90.78 o 
  -9   6   4     4058.93     3969.45    180.59 o 
  -8   6   4     4018.57     4042.63    179.41 o 
  -7   6   4     9548.96     9310.14    228.04 o 
  -6   6   4        5.44       52.28     56.04 o 
  -5   6   4        8.32       44.99     50.19 o 
  -4   6   4     4142.19     4103.48    132.22 o 
  -3   6   4      643.93      572.26     50.73 o 
  -2   6   4      285.10      311.36     37.39 o 
  -1   6   4      782.50      802.67     58.93 o 
   0   6   4     1097.08     1141.25     64.04 o 
   1   6   4    29780.12    29300.44    512.05 o 
   2   6   4    27559.07    27199.69    485.06 o 
   3   6   4      803.07      753.40     76.53 o 
   4   6   4       66.51       65.19     35.15 o 
   5   6   4      397.12      421.00     52.60 o 
   6   6   4       41.12       -2.68     44.79 o 
   7   6   4      486.32      506.78     72.70 o 
   8   6   4     1111.62     1236.15    109.74 o 
   9   6   4     3749.53     3531.10    184.52 o 
  10   6   4     3306.33     3109.21    223.82 o 
 -12   7   4     5267.59     4996.96    294.54 o 
 -11   7   4     2380.46     2587.66    206.45 o 
 -10   7   4      113.35      -33.29     77.10 o 
  -9   7   4     1489.34     1357.55    113.28 o 
  -8   7   4     1410.95     1436.68    108.32 o 
  -7   7   4      493.80      584.45     74.45 o 
  -6   7   4     1083.04      854.97     82.55 o 
  -5   7   4     1516.35     1473.49    100.98 o 
  -4   7   4     4034.68     3653.51    115.34 o 
  -3   7   4    31010.19    29662.57    502.73 o 
  -2   7   4    21340.61    20084.73    299.27 o 
  -1   7   4    30283.73    30327.18    555.62 o 
   0   7   4     8886.66     9235.96    191.47 o 
   1   7   4     7242.22     7264.93    210.04 o 
   2   7   4     6710.67     6649.98    139.86 o 
   3   7   4     4030.57     3972.35    119.68 o 
   4   7   4     1100.68      973.66     66.39 o 
   5   7   4        2.43       -5.15     39.31 o 
   6   7   4     5891.06     5861.18    196.37 o 
   7   7   4     7662.52     7783.97    197.44 o 
   8   7   4        8.95        9.02     70.29 o 
   9   7   4       22.65       58.38     74.93 o 
  10   7   4      403.49      387.24    128.30 o 
 -12   8   4      278.05      121.15    145.27 o 
 -11   8   4      147.84       -2.20    113.67 o 
 -10   8   4      220.23      265.32     87.33 o 
  -9   8   4       12.62      -24.25     69.59 o 
  -8   8   4     2856.19     2945.30    143.64 o 
  -7   8   4    21196.35    21305.94    412.31 o 
  -6   8   4     1996.86     2068.61    109.79 o 
  -5   8   4     3757.13     3495.32    133.65 o 
  -4   8   4     5624.61     5220.68    241.31 o 
  -3   8   4      505.14      458.68     45.34 o 
  -2   8   4      420.39      346.08     35.16 o 
  -1   8   4    22808.44    22439.72    369.01 o 
   0   8   4    16829.91    15757.21    344.08 o 
   1   8   4    16825.73    16577.21    399.55 o 
   2   8   4      346.47      400.65     41.29 o 
   3   8   4      438.19      415.35     47.70 o 
   4   8   4      106.34      117.27     42.77 o 
   5   8   4     5459.80     5471.93    148.16 o 
   6   8   4     2306.70     2214.77    106.40 o 
   7   8   4     1645.35     1506.89    103.78 o 
   8   8   4        1.09      -62.86     62.86 o 
   9   8   4       23.07       30.67     77.86 o 
  10   8   4        0.71       30.78    103.20 o 
 -12   9   4      509.40      638.86    209.48 o 
 -11   9   4      263.67      153.66    122.46 o 
 -10   9   4      628.36      486.89     97.41 o 
  -9   9   4     1295.25     1394.52    141.23 o 
  -8   9   4     1063.26     1076.19    101.53 o 
  -7   9   4     1689.54     1506.64    104.44 o 
  -6   9   4        3.45      -34.03     48.31 o 
  -5   9   4       29.39       -6.82     49.29 o 
  -4   9   4     1484.34     1509.07    143.58 o 
  -3   9   4      196.16      211.67     33.03 o 
  -2   9   4      718.47      925.92     50.94 o 
  -1   9   4    12002.09    12130.38    232.70 o 
   0   9   4    12913.52    12342.71    329.17 o 
   1   9   4     6996.26     7434.41    342.89 o 
   2   9   4       67.09       81.17     33.95 o 
   3   9   4        6.74       93.85     51.33 o 
   4   9   4     8319.31     8471.03    198.18 o 
   5   9   4    22233.99    21542.80    412.01 o 
   6   9   4    13344.90    13081.89    267.77 o 
   7   9   4    13278.57    13473.26    368.83 o 
   8   9   4     1085.11     1090.34    124.50 o 
   9   9   4      127.34      112.06     89.63 o 
  10   9   4      910.11     1108.54    149.34 o 
 -11  10   4     1586.56     1691.25    184.00 o 
 -10  10   4      107.42      436.07    123.57 o 
  -9  10   4     4105.90     4620.20    186.44 o 
  -8  10   4    19335.35    20066.97    408.39 o 
  -7  10   4    11412.53    11410.97    267.58 o 
  -6  10   4    24775.86    24262.94    449.04 o 
  -5  10   4     3250.63     3095.80    160.30 o 
  -4  10   4     1002.13     1299.47     96.40 o 
  -3  10   4     8412.13     8724.24    157.88 o 
  -2  10   4     4076.08     3730.88     91.75 o 
  -1  10   4     2109.64     2034.31    128.73 o 
   0  10   4      138.60      138.54     47.68 o 
   1  10   4     2010.97     2308.45    209.60 o 
   2  10   4        1.03      -27.91     27.91 o 
   3  10   4       20.05      152.83     40.73 o 
   4  10   4     1519.62     1743.58    100.40 o 
   5  10   4     2058.94     2227.36    100.97 o 
   6  10   4     1027.25     1010.37    120.42 o 
   7  10   4       44.95      -67.89     67.89 o 
   8  10   4     1229.31     1146.70    128.57 o 
   9  10   4       77.92       81.83     89.42 o 
  10  10   4      423.65      266.18    119.14 o 
 -11  11   4       20.48       46.37    125.52 o 
 -10  11   4      286.27      172.40    114.12 o 
  -9  11   4     4713.28     4828.23    210.61 o 
  -8  11   4       13.39       -2.27     68.82 o 
  -7  11   4     4737.26     4527.52    167.76 o 
  -6  11   4       97.32       79.23     56.22 o 
  -5  11   4      852.46      808.00     78.36 o 
  -4  11   4        7.46        9.57     44.38 o 
  -3  11   4     9114.09     8821.30    185.57 o 
  -2  11   4       74.00       46.33     32.46 o 
  -1  11   4      506.59      488.48     69.70 o 
   0  11   4     2418.43     2369.03    141.70 o 
   1  11   4    32687.56    32835.55    716.10 o 
   2  11   4     8533.15     8878.08    172.41 o 
   3  11   4        9.15       15.89     36.61 o 
   4  11   4     6587.57     6859.17    217.48 o 
   5  11   4     2469.08     2466.84    107.91 o 
   6  11   4     9372.97     8952.87    206.85 o 
   7  11   4     7962.52     8344.67    260.15 o 
   8  11   4     7379.05     7613.64    285.29 o 
   9  11   4      673.52      574.82    123.44 o 
  10  11   4      399.40      419.28    131.05 o 
 -11  12   4     4650.94     4514.45    275.14 o 
 -10  12   4     2100.28     2063.23    186.86 o 
  -9  12   4     1693.67     1799.40    189.05 o 
  -8  12   4       83.96      257.95     77.77 o 
  -7  12   4      182.16      120.67     62.63 o 
  -6  12   4      216.16      152.41     90.27 o 
  -5  12   4       69.02      130.35     56.50 o 
  -4  12   4      354.91      255.25     56.08 o 
  -3  12   4     2213.77     2304.98     95.89 o 
  -2  12   4      155.71      125.68     35.67 o 
  -1  12   4     1413.75     1529.30    115.16 o 
   0  12   4     3477.16     3470.02    164.94 o 
   1  12   4     2296.92     2164.22     90.84 o 
   2  12   4       11.10        3.22     28.66 o 
   3  12   4     1707.53     1686.01     83.69 o 
   4  12   4     1616.69     1680.77     96.64 o 
   5  12   4     3486.04     3361.18    135.57 o 
   6  12   4      818.47      870.30     83.63 o 
   7  12   4       27.48      -52.68     65.58 o 
   8  12   4     1515.72     1411.06    167.59 o 
   9  12   4       29.32      -10.36     93.37 o 
  10  12   4      398.17      440.81    134.49 o 
 -11  13   4      308.38      459.73    165.95 o 
 -10  13   4     3482.88     2969.95    218.87 o 
  -9  13   4     3245.55     3477.75    185.67 o 
  -8  13   4     2195.73     2279.08    138.50 o 
  -7  13   4      291.52      289.00     74.20 o 
  -6  13   4     1407.84     1433.17    225.02 o 
  -5  13   4     1869.16     1963.21    111.90 o 
  -4  13   4      204.86      262.29     81.75 o 
  -3  13   4       72.32       55.68     46.11 o 
  -2  13   4       10.37        8.65     34.39 o 
  -1  13   4       83.56       10.90     49.07 o 
   0  13   4       34.54       30.52     45.12 o 
   1  13   4     4913.32     5347.08    145.03 o 
   2  13   4     5141.30     5135.28    189.68 o 
   3  13   4     5557.59     5935.73    227.18 o 
   4  13   4    11762.63    11686.07    287.42 o 
   5  13   4     1417.20     1365.96    100.80 o 
   6  13   4     2068.53     1957.15    133.63 o 
   7  13   4      775.10      666.06     99.19 o 
   8  13   4     5364.53     5649.95    256.09 o 
   9  13   4      385.30      509.01    123.44 o 
  10  13   4       29.17       60.45    117.40 o 
 -11  14   4       60.51      192.42    148.80 o 
 -10  14   4     2000.44     1982.67    212.79 o 
  -9  14   4    10515.36    10333.67    315.08 o 
  -8  14   4    17871.69    18411.95    366.08 o 
  -7  14   4     5580.56     5365.92    235.44 o 
  -6  14   4     7677.48     7777.84    352.64 o 
  -5  14   4     4550.09     4700.07    139.66 o 
  -4  14   4      263.96      256.21     50.84 o 
  -3  14   4     4559.29     4311.99    142.75 o 
  -2  14   4    12719.29    12980.00    280.11 o 
  -1  14   4     1307.89     1559.97    129.89 o 
   0  14   4     4789.32     5490.73    271.99 o 
   1  14   4      151.96      117.94     40.07 o 
   2  14   4      567.07      611.23     85.63 o 
   3  14   4      205.78      165.92     99.95 o 
   4  14   4     6342.95     6204.06    167.68 o 
   5  14   4       57.38       24.88     67.00 o 
   6  14   4      710.04      594.72     89.76 o 
   7  14   4       43.85       78.34     87.49 o 
   8  14   4      108.85      211.67     92.83 o 
   9  14   4      189.58       42.14    102.53 o 
 -11  15   4     2021.11     2136.35    276.72 o 
 -10  15   4     1937.93     2075.10    219.09 o 
  -9  15   4       46.22      139.49    107.47 o 
  -8  15   4      516.57      486.88    103.13 o 
  -7  15   4      364.89      291.49    116.19 o 
  -6  15   4     3684.06     3754.95    158.52 o 
  -5  15   4     8282.53     8645.00    245.62 o 
  -4  15   4       33.32       90.04     57.03 o 
  -3  15   4     4032.08     3964.60    139.30 o 
  -2  15   4      539.58      555.75     64.50 o 
  -1  15   4     1492.24     1584.61    119.14 o 
   0  15   4      788.34      836.00     91.61 o 
   1  15   4    11841.63    11815.01    253.79 o 
   2  15   4    15056.69    15151.88    290.19 o 
   3  15   4      128.72      135.42    111.21 o 
   4  15   4      754.03      988.09    108.69 o 
   5  15   4     3530.68     3698.53    180.49 o 
   6  15   4    23052.47    23386.15    567.99 o 
   7  15   4    30520.78    30514.05    640.10 o 
   8  15   4      273.81      296.45    100.44 o 
   9  15   4     1708.58     1801.79    177.82 o 
 -10  16   4      148.45       71.00    137.77 o 
  -9  16   4    10055.76    10996.06    853.61 o 
  -8  16   4    15970.31    16140.97    425.52 o 
  -7  16   4     8960.36     8926.65    260.84 o 
  -6  16   4     1163.33     1177.36    111.52 o 
  -5  16   4      980.95      902.82     83.63 o 
  -4  16   4     6878.18     6901.67    232.27 o 
  -3  16   4     2028.19     2084.55    156.86 o 
  -2  16   4     9552.74     9616.50    230.17 o 
  -1  16   4    34458.85    33879.88    616.91 o 
   0  16   4     7469.52     7391.73    191.23 o 
   1  16   4      407.36      391.52     51.02 o 
   2  16   4      239.87      175.52     44.09 o 
   3  16   4     4007.23     4077.95    122.68 o 
   4  16   4     8215.19     7730.65    225.48 o 
   5  16   4     3892.58     3650.30    181.60 o 
   6  16   4      294.02       98.82     99.52 o 
   7  16   4     4089.95     4028.28    199.51 o 
   8  16   4     1369.57     1231.55    134.58 o 
   9  16   4        5.39       43.83    110.06 o 
 -10  17   4     1735.80     1313.09    196.65 o 
  -9  17   4     1075.58      836.83    513.88 o 
  -8  17   4        6.05      -13.50    246.79 o 
  -7  17   4       91.91       58.28    162.00 o 
  -6  17   4       60.11       53.90     75.36 o 
  -5  17   4        1.06        1.29     57.86 o 
  -4  17   4     4540.00     4696.05    206.77 o 
  -3  17   4     3362.11     3204.15    157.46 o 
  -2  17   4    14789.78    14454.56    352.41 o 
  -1  17   4     7449.30     7547.73    241.76 o 
   0  17   4     5013.09     4783.80    163.97 o 
   1  17   4      278.16      260.05     47.09 o 
   2  17   4     4206.83     4145.57    128.64 o 
   3  17   4      761.67      922.09     79.29 o 
   4  17   4       12.59       20.40     56.96 o 
   5  17   4      353.40      240.01     99.82 o 
   6  17   4     2403.71     1996.79    152.88 o 
   7  17   4      577.18      489.69    103.81 o 
   8  17   4       97.64       24.73     89.03 o 
   9  17   4     1183.59     1131.16    148.12 o 
 -10  18   4     2455.10     2192.06   1136.61 o 
  -9  18   4      328.84      158.97    402.65 o 
  -8  18   4     6944.72     7373.21    275.17 o 
  -7  18   4      681.40      881.28    151.34 o 
  -6  18   4       14.22       33.32     84.00 o 
  -5  18   4     2760.87     3131.87    152.82 o 
  -4  18   4    17819.36    18354.88    454.87 o 
  -3  18   4    10457.40    10226.35    291.89 o 
  -2  18   4      357.91      304.16     54.64 o 
  -1  18   4     5181.44     5282.42    200.49 o 
   0  18   4     5011.38     4614.70    303.23 o 
   1  18   4    19216.02    18490.71    381.81 o 
   2  18   4     9832.58     9747.46    243.84 o 
   3  18   4     1489.78     1482.33    101.19 o 
   4  18   4        1.57       67.97    111.54 o 
   5  18   4      145.30       11.86    190.80 o 
   6  18   4        6.19      117.32    326.37 o 
   7  18   4       91.05       69.68     86.78 o 
   8  18   4      243.30      269.21    109.95 o 
   9  18   4      734.67      843.70    167.49 o 
 -10  19   4       42.19        7.11    192.59 o 
  -9  19   4      158.42       71.95    254.05 o 
  -8  19   4     2263.73     2147.81    197.72 o 
  -7  19   4     2469.00     2803.09    176.29 o 
  -6  19   4     1684.95     1570.39    146.12 o 
  -5  19   4       79.33      118.18     85.04 o 
  -4  19   4     3641.94     3342.67    178.40 o 
  -3  19   4    21227.61    20235.33    439.56 o 
  -2  19   4      535.09      591.61     65.22 o 
  -1  19   4     1993.72     2059.62    152.57 o 
   0  19   4       26.18      -20.64     74.69 o 
   1  19   4     5873.27     5956.83    186.63 o 
   2  19   4     8569.29     9016.13    234.69 o 
   3  19   4     3689.30     3924.08    146.69 o 
   4  19   4     1815.04     1749.40    119.48 o 
   5  19   4      164.58      160.55     98.92 o 
   6  19   4     4334.74     4406.80    220.82 o 
   7  19   4     2999.52     3074.74    235.11 o 
   8  19   4     3687.07     3395.92    206.29 o 
  -9  20   4     1443.50     1637.42    330.01 o 
  -8  20   4       46.54       99.46    164.33 o 
  -7  20   4      106.98      -26.69     87.97 o 
  -6  20   4      107.68       55.50     91.86 o 
  -5  20   4     2709.81     2331.45    185.56 o 
  -4  20   4     9083.34     8930.26    259.27 o 
  -3  20   4     1993.97     1984.91    129.23 o 
  -2  20   4     8837.45     8706.96    222.87 o 
  -1  20   4    26542.86    25704.69    571.41 o 
   0  20   4     5891.21     5913.36    441.19 o 
   1  20   4     1200.78     1235.22     98.51 o 
   2  20   4      505.16      499.09     79.44 o 
   3  20   4     1342.98     1402.12    113.10 o 
   4  20   4     4346.41     4449.51    162.77 o 
   5  20   4     5094.91     5267.13    295.86 o 
   6  20   4      306.50       47.84    179.74 o 
   7  20   4        7.30       19.40    102.91 o 
   8  20   4     2019.13     1569.08    176.66 o 
  -9  21   4     3176.75     3181.17    463.28 o 
  -8  21   4      154.88      260.92    115.29 o 
  -7  21   4      335.94      374.30    159.21 o 
  -6  21   4     3066.35     3150.23    178.71 o 
  -5  21   4      306.61      222.39     92.65 o 
  -4  21   4       71.05      113.44     79.17 o 
  -3  21   4     2016.34     1787.93    164.38 o 
  -2  21   4      528.93      581.17     73.52 o 
  -1  21   4     1645.58     1536.29    130.27 o 
   0  21   4     4180.67     4278.32    442.15 o 
   1  21   4       38.68       56.63     61.12 o 
   2  21   4     2112.77     2086.44    133.54 o 
   3  21   4     5344.20     5012.34    201.66 o 
   4  21   4      119.15      132.21     87.88 o 
   5  21   4       18.28      -78.68     78.68 o 
   6  21   4      170.68      315.42    437.79 o 
   7  21   4       94.18      118.63    217.01 o 
   8  21   4       74.29     -111.39    297.44 o 
  -9  22   4      110.11     -127.48    171.36 o 
  -8  22   4       12.87      -62.52     90.68 o 
  -7  22   4      988.88      730.82    111.94 o 
  -6  22   4      936.23      992.48    212.69 o 
  -5  22   4     4167.69     4416.28    218.83 o 
  -4  22   4     2533.82     2580.94    163.93 o 
  -3  22   4      612.78      540.31    113.69 o 
  -2  22   4     4548.83     4374.92    236.34 o 
  -1  22   4      204.45      152.19     92.71 o 
   0  22   4       24.04      -43.11    121.09 o 
   1  22   4     2942.48     3085.43    190.20 o 
   2  22   4     1923.40     2037.69    145.42 o 
   3  22   4      127.89      113.82     73.75 o 
   4  22   4      381.94      308.94     86.65 o 
   5  22   4     3109.39     3170.04    228.15 o 
   6  22   4     2939.55     2632.07    409.83 o 
   7  22   4       18.93       39.09    229.23 o 
  -8  23   4     1103.38     1079.27    135.30 o 
  -7  23   4       17.58       25.61     85.25 o 
  -6  23   4     1825.63     1855.70    166.43 o 
  -5  23   4     3487.45     3327.96    197.05 o 
  -4  23   4     3914.57     3659.13    236.62 o 
  -3  23   4     5154.40     4982.57    262.57 o 
  -2  23   4     2834.75     2753.32    197.47 o 
  -1  23   4       63.78       34.94     85.94 o 
   0  23   4      479.67      446.88    179.42 o 
   1  23   4     4977.11     5097.67    383.35 o 
   2  23   4     7795.51     8440.06    381.74 o 
   3  23   4     3933.35     4145.96    193.21 o 
   4  23   4     2931.69     2833.98    209.66 o 
   5  23   4     1216.36     1069.77    260.98 o 
   6  23   4      121.06       45.80    113.52 o 
   7  23   4      118.82       79.82    125.18 o 
  -8  24   4     1183.49     1333.94    145.21 o 
  -7  24   4      137.67       82.41     93.98 o 
  -6  24   4     1057.60      838.23    132.88 o 
  -5  24   4      444.72      371.66    105.44 o 
  -4  24   4     4959.80     5506.85    286.43 o 
  -3  24   4     4032.86     3973.27    244.39 o 
  -2  24   4     1152.40     1037.49    139.16 o 
  -1  24   4     2800.04     2632.38    218.93 o 
   0  24   4     2262.35     2313.41    207.76 o 
   1  24   4     5492.58     5546.20    220.61 o 
   2  24   4      628.94      672.32    100.79 o 
   3  24   4      374.41      515.82     99.46 o 
   4  24   4     4858.84     4877.60    218.21 o 
   5  24   4     2162.99     1914.23    192.86 o 
   6  24   4     1220.08     1129.80    222.29 o 
   7  24   4      998.22      667.67    163.53 o 
  -8  25   4     1752.78     1715.90    233.00 o 
  -7  25   4     1228.48     1397.19    141.54 o 
  -6  25   4     2467.66     2256.42    183.28 o 
  -5  25   4     2420.80     2319.51    177.88 o 
  -4  25   4     2675.48     2469.25    208.01 o 
  -3  25   4     2173.46     1906.70    184.47 o 
  -2  25   4     1790.84     1926.16    179.93 o 
  -1  25   4      370.00      349.83    129.33 o 
   0  25   4     1623.45     1681.25    195.90 o 
   1  25   4     2332.72     2248.69    230.09 o 
   2  25   4      114.60      154.36     84.93 o 
   3  25   4      397.87      406.48     97.59 o 
   4  25   4      165.14      123.58    113.44 o 
   5  25   4      183.31       29.26    133.56 o 
   6  25   4      149.14       57.42    231.80 o 
  -7  26   4      794.96      908.73    131.31 o 
  -6  26   4     1439.74     1271.98    195.73 o 
  -5  26   4       16.08      -49.29    106.04 o 
  -4  26   4     2555.20     2693.87    222.97 o 
  -3  26   4      873.87      767.87    137.30 o 
  -2  26   4      129.73       82.67    102.85 o 
  -1  26   4      506.57      524.83    111.59 o 
   0  26   4        1.55     -136.04    136.04 o 
   1  26   4        0.65      -31.21    133.49 o 
   2  26   4     6268.79     6135.59    245.28 o 
   3  26   4     9650.78     9427.10    307.35 o 
   4  26   4     2078.08     2348.49    208.64 o 
   5  26   4     6499.07     6554.41    393.66 o 
   6  26   4     1211.24     1296.09    185.45 o 
  -7  27   4       96.91       76.51    130.60 o 
  -6  27   4      251.47      192.15    134.61 o 
  -5  27   4     1621.47     1515.38    189.73 o 
  -4  27   4     1727.16     1618.91    180.44 o 
  -3  27   4       52.98      -36.27    105.55 o 
  -2  27   4        7.04      159.90    118.06 o 
  -1  27   4      537.79      410.19    134.81 o 
   0  27   4      306.57      230.36    160.43 o 
   1  27   4     7051.53     7104.60    257.59 o 
   2  27   4     9256.11     9476.27    309.34 o 
   3  27   4     1197.49     1229.82    136.32 o 
   4  27   4     1297.41     1021.12    154.88 o 
   5  27   4       26.92       27.38    113.10 o 
  -6  28   4     3344.46     3781.45    455.75 o 
  -5  28   4     1088.83      963.36    162.84 o 
  -4  28   4        0.58       69.53    115.45 o 
  -3  28   4      103.25       33.54    111.32 o 
  -2  28   4      168.10      113.56    113.93 o 
  -1  28   4     1198.37     1146.80    147.18 o 
   0  28   4       73.32     -178.97    178.97 o 
   1  28   4      941.45      972.02    151.81 o 
   2  28   4     1289.97     1306.52    141.57 o 
   3  28   4       30.74       43.38     95.58 o 
   4  28   4     1682.71     1672.05    190.43 o 
  -5  29   4     8221.85     8799.13    412.70 o 
  -4  29   4     8221.07     8050.13    380.67 o 
  -3  29   4       12.65       93.85    120.98 o 
  -2  29   4     3461.80     3639.61    259.54 o 
  -1  29   4     4188.59     4560.36    248.44 o 
   0  29   4      801.74      631.09    145.53 o 
   1  29   4        8.28      -12.15     89.15 o 
   2  29   4       54.02      -47.88     93.75 o 
   3  29   4       92.17       59.80    101.38 o 
   4  29   4       64.82      249.79    128.78 o 
  -4  30   4     3085.84     3547.01    272.48 o 
  -3  30   4      906.57      594.70    163.13 o 
  -2  30   4       22.98      -30.59    120.07 o 
  -1  30   4      224.86      171.44    141.50 o 
   0  30   4     1304.31     1036.60    180.19 o 
   1  30   4      321.77      264.48    105.06 o 
   2  30   4     3380.38     3337.34    205.94 o 
   3  30   4     5752.35     6242.48    321.78 o 
  -3  31   4      141.21       84.67    132.74 o 
  -2  31   4     1218.37     1112.23    180.15 o 
  -1  31   4      395.56      424.47    170.05 o 
   0  31   4      522.38      327.73    146.90 o 
   1  31   4     1111.96     1524.37    246.63 o 
   2  31   4     1076.28     1078.31    671.03 o 
 -12   1   5      866.71      751.25    181.29 o 
 -11   1   5      410.94      341.39    112.12 o 
 -10   1   5     4139.38     4169.35    250.63 o 
  -9   1   5     3260.03     3189.91    173.11 o 
  -8   1   5       49.33       31.36     51.30 o 
  -7   1   5     2326.03     2377.93     98.14 o 
  -6   1   5    28038.05    27371.27    528.29 o 
  -5   1   5    27477.19    27312.17    438.05 o 
  -4   1   5     8530.68     8352.52    195.16 o 
  -3   1   5     1626.47     1866.90    109.62 o 
  -2   1   5     4130.86     4410.57    140.18 o 
  -1   1   5       82.17      110.56     50.78 o 
   0   1   5    14390.44    14397.88    248.37 o 
   1   1   5        5.24        0.27     27.87 o 
   2   1   5    17737.28    17808.88    265.87 o 
   3   1   5     2117.79     2101.45     71.81 o 
   4   1   5     1979.49     2208.82     70.44 o 
   5   1   5      332.96      435.67     55.51 o 
   6   1   5     3220.66     3139.40    144.85 o 
   7   1   5     8928.35     8939.74    219.65 o 
   8   1   5      475.90      455.71     70.75 o 
   9   1   5      187.42       89.04    108.16 o 
  10   1   5        0.66       -1.49    117.14 o 
 -12   2   5       14.16      117.93    152.98 o 
 -11   2   5     5835.39     6101.77    306.75 o 
 -10   2   5     3332.26     3545.80    190.11 o 
  -9   2   5    10927.01    11437.88    310.04 o 
  -8   2   5     6859.61     6836.56    190.51 o 
  -7   2   5       97.04      116.21     66.12 o 
  -6   2   5       84.38       74.54     52.92 o 
  -5   2   5     6240.25     6297.58    171.00 o 
  -4   2   5       33.08       37.84     38.50 o 
  -3   2   5        0.46       -0.82     32.63 o 
  -2   2   5     2265.41     2589.79    106.98 o 
  -1   2   5     6468.71     7391.43    176.31 o 
   0   2   5       43.59       57.72     27.27 o 
   1   2   5        9.08      -12.19     25.92 o 
   2   2   5     4045.24     4510.84    100.32 o 
   3   2   5    23719.24    23438.75    354.00 o 
   4   2   5    12677.56    12301.39    216.56 o 
   5   2   5       78.25       92.35     52.90 o 
   6   2   5     2231.02     2341.91    157.24 o 
   7   2   5    22504.64    21978.31    421.28 o 
   8   2   5    13877.79    14162.28    305.98 o 
   9   2   5     6112.38     6146.63    325.06 o 
  10   2   5    13820.35    14350.03    545.69 o 
 -12   3   5    11943.01    12478.33    498.75 o 
 -11   3   5    11209.27    11224.06    548.21 o 
 -10   3   5     2798.71     3028.88    177.98 o 
  -9   3   5     4241.22     4066.75    191.91 o 
  -8   3   5     1416.36     1182.45    112.71 o 
  -7   3   5     2788.70     2778.74    168.87 o 
  -6   3   5    32126.66    31736.70    555.89 o 
  -5   3   5    35719.17    33962.31    606.73 o 
  -4   3   5    22055.45    21077.73    386.05 o 
  -3   3   5       65.70       94.31     35.17 o 
  -2   3   5      799.29      992.28     71.50 o 
  -1   3   5     2616.21     2601.68     99.44 o 
   0   3   5     3524.93     3810.81     99.22 o 
   1   3   5      543.30      468.59     41.71 o 
   2   3   5    13933.54    14720.76    265.17 o 
   3   3   5     7699.80     7263.99    143.38 o 
   4   3   5     1072.32     1181.87     79.02 o 
   5   3   5       52.06       -4.56     43.31 o 
   6   3   5     1652.36     1674.53     97.19 o 
   7   3   5     5741.43     5660.00    174.28 o 
   8   3   5        4.16       37.27     65.47 o 
   9   3   5      134.13      176.95    116.97 o 
  10   3   5      843.94      670.91    149.81 o 
 -12   4   5       59.46      357.49    208.42 o 
 -11   4   5     4518.60     4504.71    227.15 o 
 -10   4   5     2248.82     2524.70    165.15 o 
  -9   4   5      992.22     1174.65    169.69 o 
  -8   4   5     1672.85     1798.78    130.99 o 
  -7   4   5     2092.35     1876.88    150.70 o 
  -6   4   5     5953.34     6273.11    197.86 o 
  -5   4   5      283.05      212.18     76.83 o 
  -4   4   5      632.65      603.03     67.46 o 
  -3   4   5       25.20       54.29     34.17 o 
  -2   4   5      166.24      195.98     46.80 o 
  -1   4   5    25850.60    26137.53    534.16 o 
   0   4   5    20545.59    21266.18    343.35 o 
   1   4   5    37953.00    39579.78    694.56 o 
   2   4   5    24958.22    24591.96    400.02 o 
   3   4   5    16775.83    16522.94    274.33 o 
   4   4   5       42.04      -25.95     45.10 o 
   5   4   5     3938.68     3721.44    148.35 o 
   6   4   5     1260.29     1250.02     91.27 o 
   7   4   5       13.10       68.58     56.01 o 
   8   4   5     2326.66     2254.79    137.05 o 
   9   4   5     2813.90     2887.25    241.08 o 
  10   4   5     3322.03     3134.71    349.96 o 
 -12   5   5     1807.21     1753.45    231.36 o 
 -11   5   5     1735.15     1744.39    159.59 o 
 -10   5   5      135.64       57.99     94.54 o 
  -9   5   5      374.57      375.78     93.93 o 
  -8   5   5     5843.96     5515.73    239.84 o 
  -7   5   5     1307.66     1416.43    111.90 o 
  -6   5   5      353.79      352.65     82.90 o 
  -5   5   5        1.19      -16.09     52.36 o 
  -4   5   5     9026.99     8822.25    224.76 o 
  -3   5   5    20723.74    20214.29    462.94 o 
  -2   5   5     3356.61     3189.16    120.07 o 
  -1   5   5      302.73      415.22     97.49 o 
   0   5   5     9285.98     9252.38    247.53 o 
   1   5   5     2085.42     1963.07     96.99 o 
   2   5   5    33413.55    32744.25    594.27 o 
   3   5   5    13924.83    13345.39    274.47 o 
   4   5   5     5147.34     5028.26    166.22 o 
   5   5   5     2811.86     2652.08    116.02 o 
   6   5   5     1234.55     1227.33     88.22 o 
   7   5   5        1.38       33.02     56.22 o 
   8   5   5        1.26      -10.90     66.45 o 
   9   5   5       41.02      -49.53     82.58 o 
  10   5   5     2390.91     2830.25    308.90 o 
 -12   6   5        1.06      270.68    158.99 o 
 -11   6   5     1819.06     1705.76    169.36 o 
 -10   6   5     2551.81     2454.72    165.79 o 
  -9   6   5     2192.43     2296.69    154.58 o 
  -8   6   5     2790.23     2716.54    156.74 o 
  -7   6   5     9112.46     9122.62    252.61 o 
  -6   6   5    10207.64    10321.13    286.19 o 
  -5   6   5     3272.00     3435.47    135.19 o 
  -4   6   5     8106.17     7927.22    210.40 o 
  -3   6   5      624.55      588.50     71.11 o 
  -2   6   5     5995.54     5959.46    167.53 o 
  -1   6   5     1332.92     1022.07     70.95 o 
   0   6   5    28063.19    27703.03    479.74 o 
   1   6   5     8745.10     8498.28    193.99 o 
   2   6   5      393.99      521.99     49.41 o 
   3   6   5     1973.40     1917.60     89.98 o 
   4   6   5     2092.41     2226.35     98.98 o 
   5   6   5      383.67      385.06     60.31 o 
   6   6   5     5161.43     4834.01    160.22 o 
   7   6   5      667.88      650.50     84.57 o 
   8   6   5      184.89      195.39     78.50 o 
   9   6   5      105.49       52.12     90.17 o 
  10   6   5        0.17       31.28    136.22 o 
 -12   7   5     1108.45      936.65    192.59 o 
 -11   7   5       34.76      -97.54     97.54 o 
 -10   7   5      172.46      151.46     98.26 o 
  -9   7   5       97.45      115.44     88.08 o 
  -8   7   5      248.22      311.18     85.49 o 
  -7   7   5       88.10       65.35     70.53 o 
  -6   7   5       63.84       40.98     73.43 o 
  -5   7   5    21528.19    21258.18    457.57 o 
  -4   7   5     1625.18     1482.13    105.82 o 
  -3   7   5    17399.22    17654.73    315.94 o 
  -2   7   5    37535.96    36466.54    614.68 o 
  -1   7   5     4801.14     4579.70    149.95 o 
   0   7   5     6206.24     6196.63    145.93 o 
   1   7   5    10050.89     9949.73    263.31 o 
   2   7   5      267.31      204.94     40.94 o 
   3   7   5     4238.16     4103.71    143.59 o 
   4   7   5    15562.46    15516.66    294.67 o 
   5   7   5    12633.46    11806.43    246.48 o 
   6   7   5      782.68      764.32     76.95 o 
   7   7   5       24.06       53.37     57.57 o 
   8   7   5        0.40       60.57     72.11 o 
   9   7   5       95.93      127.50     94.89 o 
  10   7   5      326.05      133.36    131.05 o 
 -11   8   5      850.74      648.87    149.33 o 
 -10   8   5      973.73      847.37    136.93 o 
  -9   8   5     3504.40     3316.07    207.58 o 
  -8   8   5     1468.13     1475.35    127.37 o 
  -7   8   5     1110.62     1331.51    113.16 o 
  -6   8   5       21.23      131.08     70.53 o 
  -5   8   5       60.83      -25.17    118.87 o 
  -4   8   5     9854.74     9269.37    291.62 o 
  -3   8   5     6213.12     6154.83    274.65 o 
  -2   8   5     1994.49     2274.91    111.86 o 
  -1   8   5     1864.04     1983.96    134.23 o 
   0   8   5     1303.57     1348.70     78.79 o 
   1   8   5      618.23      802.18     64.95 o 
   2   8   5     8707.07     8780.75    190.60 o 
   3   8   5     7306.28     7344.58    211.36 o 
   4   8   5     2305.34     2304.78    104.87 o 
   5   8   5       54.07       14.29     45.84 o 
   6   8   5       65.46       17.74     52.72 o 
   7   8   5       84.52      106.47     58.76 o 
   8   8   5      127.49       62.00     80.43 o 
   9   8   5      110.78       43.50     84.41 o 
  10   8   5       10.31      -64.90    125.69 o 
 -11   9   5     2807.57     2794.75    218.77 o 
 -10   9   5      134.65       81.26     97.99 o 
  -9   9   5      205.41       59.75     85.94 o 
  -8   9   5     2421.27     2217.71    145.55 o 
  -7   9   5      603.73      433.08     94.05 o 
  -6   9   5      125.20       99.02     66.28 o 
  -5   9   5     4481.77     4375.41    328.01 o 
  -4   9   5      139.72      136.61     51.02 o 
  -3   9   5     3351.79     3276.57    109.39 o 
  -2   9   5    11041.35    10907.66    197.89 o 
  -1   9   5      285.18      432.63     58.95 o 
   0   9   5      127.64      124.88     51.28 o 
   1   9   5     5177.98     4773.11    189.18 o 
   2   9   5    18155.35    17690.84    327.40 o 
   3   9   5     1111.59     1252.25     82.50 o 
   4   9   5      820.49      799.93     69.90 o 
   5   9   5      131.19       82.87     50.63 o 
   6   9   5      236.73      111.44     62.69 o 
   7   9   5     3734.82     3743.94    156.80 o 
   8   9   5     3208.10     2988.29    166.46 o 
   9   9   5      165.71       30.15     85.50 o 
  10   9   5        7.39        9.99    177.28 o 
 -11  10   5      365.65      436.16    143.01 o 
 -10  10   5     3497.87     3532.01    199.31 o 
  -9  10   5     2492.22     2523.45    174.21 o 
  -8  10   5     1500.44     1401.76    125.70 o 
  -7  10   5       13.84      -80.12     90.24 o 
  -6  10   5     1734.66     1603.35    180.20 o 
  -5  10   5     4648.47     4600.67    162.19 o 
  -4  10   5    11813.98    11895.57    275.07 o 
  -3  10   5      510.65      469.67     45.21 o 
  -2  10   5     1530.16     1477.70     90.33 o 
  -1  10   5     4617.22     4531.77    145.96 o 
   0  10   5    24080.71    23471.53    467.87 o 
   1  10   5    25856.29    24994.86    881.90 o 
   2  10   5      713.42      729.36     55.78 o 
   3  10   5     1081.81     1141.71     97.94 o 
   4  10   5     1859.78     1925.88    112.56 o 
   5  10   5    11178.03    11417.35    282.66 o 
   6  10   5    19925.88    19822.93    374.16 o 
   7  10   5      836.88      899.62     89.82 o 
   8  10   5      139.45      178.05     86.56 o 
   9  10   5      303.26      223.76     93.73 o 
 -11  11   5     1357.24      981.94    189.37 o 
 -10  11   5      310.06      399.60    125.30 o 
  -9  11   5      446.17      399.90    144.40 o 
  -8  11   5      470.31      314.89    100.53 o 
  -7  11   5     1535.33     1512.44    122.03 o 
  -6  11   5     1682.55     1759.28    243.88 o 
  -5  11   5     1852.45     1750.31    116.01 o 
  -4  11   5     2840.76     2900.19    133.14 o 
  -3  11   5    27989.04    28319.78    441.20 o 
  -2  11   5    13932.17    13061.67    357.35 o 
  -1  11   5     2265.87     2054.05     86.29 o 
   0  11   5     5737.88     5248.99    228.61 o 
   1  11   5     3016.18     2980.05    145.80 o 
   2  11   5     3159.16     3433.10    150.68 o 
   3  11   5    14955.40    14609.74    292.55 o 
   4  11   5    10489.57    10160.08    256.70 o 
   5  11   5    10353.38    10497.48    315.78 o 
   6  11   5     2536.77     2456.58    128.81 o 
   7  11   5     4051.60     4028.07    160.20 o 
   8  11   5      823.18      929.94    125.55 o 
   9  11   5     1503.15     1464.41    142.82 o 
 -11  12   5      373.91      193.37    154.66 o 
 -10  12   5     3460.91     3278.41    284.78 o 
  -9  12   5     3722.87     4288.10    253.60 o 
  -8  12   5    10858.02    11245.92    333.78 o 
  -7  12   5    17000.26    16871.99    386.25 o 
  -6  12   5    29520.03    29451.83    565.18 o 
  -5  12   5      224.80      183.26     61.60 o 
  -4  12   5    30359.33    30634.94    545.64 o 
  -3  12   5    28875.45    28695.30    450.54 o 
  -2  12   5    14208.20    13530.59    271.13 o 
  -1  12   5     1516.82     1353.81    116.12 o 
   0  12   5     2128.62     2251.75    166.90 o 
   1  12   5        2.10       36.50     37.93 o 
   2  12   5     3730.97     3891.45    114.61 o 
   3  12   5     1203.18     1261.63     80.58 o 
   4  12   5      236.51      345.77    112.41 o 
   5  12   5        2.33      -22.21     52.59 o 
   6  12   5      350.11      288.63     70.87 o 
   7  12   5     1859.34     2138.18    128.05 o 
   8  12   5     5353.34     5671.45    310.67 o 
   9  12   5     8370.09     8473.01    365.81 o 
 -11  13   5        7.04     -140.48    140.48 o 
 -10  13   5     2232.91     2411.21    204.24 o 
  -9  13   5     6333.09     6145.17    310.54 o 
  -8  13   5     1305.50     1428.68    140.55 o 
  -7  13   5      250.22      115.62    172.56 o 
  -6  13   5     2563.41     2442.22    133.90 o 
  -5  13   5     5463.96     5212.67    174.15 o 
  -4  13   5     8571.06     8521.98    201.93 o 
  -3  13   5     4510.21     4409.72    120.97 o 
  -2  13   5        0.85      -26.17     40.54 o 
  -1  13   5      288.04      233.17     47.31 o 
   0  13   5     1729.98     1562.57    126.44 o 
   1  13   5     5027.15     5138.63    203.46 o 
   2  13   5     5101.30     4982.78    155.14 o 
   3  13   5     1205.05     1113.48    111.66 o 
   4  13   5     5458.70     5414.29    219.27 o 
   5  13   5     4131.37     4109.21    166.90 o 
   6  13   5    14135.02    14384.99    455.19 o 
   7  13   5     7098.31     7478.73    262.74 o 
   8  13   5      921.73      770.20    155.63 o 
   9  13   5     1979.25     1876.43    174.03 o 
 -11  14   5      136.24       67.24    151.25 o 
 -10  14   5     1353.58     1145.12    210.74 o 
  -9  14   5    10526.83    10844.67    344.01 o 
  -8  14   5     4652.65     4928.31    245.84 o 
  -7  14   5     3079.65     3228.07    219.39 o 
  -6  14   5     3132.31     3053.11    177.99 o 
  -5  14   5      533.12      462.17     73.87 o 
  -4  14   5    10239.17     9884.32    226.95 o 
  -3  14   5     1941.58     1992.34     84.70 o 
  -2  14   5      511.61      610.30     62.23 o 
  -1  14   5    12121.17    12097.75    305.99 o 
   0  14   5     9185.89     8495.04    226.20 o 
   1  14   5     1353.55     1341.38     81.49 o 
   2  14   5     2249.45     2252.72     99.43 o 
   3  14   5     4174.86     3938.02    130.62 o 
   4  14   5      205.66      219.96     59.83 o 
   5  14   5     1311.66     1406.52    104.25 o 
   6  14   5      989.85     1113.91    102.31 o 
   7  14   5     1887.75     1683.23    165.95 o 
   8  14   5      865.95      705.52    141.93 o 
   9  14   5        4.64      -81.18     95.43 o 
 -10  15   5     4351.55     3989.34    476.88 o 
  -9  15   5     1553.08     1501.58    509.16 o 
  -8  15   5      172.65      128.76     94.98 o 
  -7  15   5      769.59      811.72     96.54 o 
  -6  15   5        5.48       19.14     68.67 o 
  -5  15   5     4171.69     4316.62    206.90 o 
  -4  15   5      803.03      749.26     73.07 o 
  -3  15   5       17.37       13.99     41.72 o 
  -2  15   5     9128.13     9132.06    239.43 o 
  -1  15   5      216.38      228.15     69.34 o 
   0  15   5     5175.90     5135.90    277.03 o 
   1  15   5      872.92      917.45     72.31 o 
   2  15   5       68.66       54.17     63.35 o 
   3  15   5     6390.28     6409.45    199.38 o 
   4  15   5     3030.50     3009.63    123.77 o 
   5  15   5     2601.09     2647.31    144.00 o 
   6  15   5       22.30        6.50     63.44 o 
   7  15   5       61.21       21.42     78.89 o 
   8  15   5      610.56      619.12    154.44 o 
   9  15   5      574.54      401.32    132.96 o 
 -10  16   5     1274.58      455.19    994.16 o 
  -9  16   5     2895.34     2798.82    410.32 o 
  -8  16   5     2830.55     2517.41    196.76 o 
  -7  16   5     1173.87     1208.40    112.36 o 
  -6  16   5      349.30      335.59    101.20 o 
  -5  16   5      726.72      699.41     69.38 o 
  -4  16   5     6647.85     7076.85    190.27 o 
  -3  16   5      128.10       15.53     57.13 o 
  -2  16   5      700.88      764.77     86.32 o 
  -1  16   5      574.68      629.29     85.05 o 
   0  16   5    10887.48    10567.00    245.71 o 
   1  16   5     9197.55     9090.64    220.49 o 
   2  16   5     7781.84     7830.82    227.86 o 
   3  16   5      221.34      189.26     47.23 o 
   4  16   5     1834.05     1769.49    119.16 o 
   5  16   5       57.17       39.78     66.67 o 
   6  16   5      528.44      549.29     96.85 o 
   7  16   5       11.71       -8.17     93.49 o 
   8  16   5        1.03      -20.11     93.66 o 
 -10  17   5     1681.62     1131.78   1021.47 o 
  -9  17   5     1040.01      814.79    480.66 o 
  -8  17   5     1500.27     1093.40    228.20 o 
  -7  17   5     1339.20     1515.71    191.71 o 
  -6  17   5     3286.31     3470.21    180.23 o 
  -5  17   5     1342.26     1353.97    111.02 o 
  -4  17   5     3045.38     3203.45    202.42 o 
  -3  17   5      251.63      267.61     80.67 o 
  -2  17   5        1.07       -0.43     57.25 o 
  -1  17   5      251.25      302.12    175.36 o 
   0  17   5       33.55       22.84    106.81 o 
   1  17   5     1674.06     1692.75     93.46 o 
   2  17   5     3187.29     3185.05    119.73 o 
   3  17   5     1358.80     1346.63     84.15 o 
   4  17   5     2912.81     3064.90    184.77 o 
   5  17   5    11268.49    10703.07    344.12 o 
   6  17   5     3396.29     3711.47    200.66 o 
   7  17   5     4429.98     4169.22    244.94 o 
   8  17   5     1004.51      914.83    131.61 o 
 -10  18   5      412.91      510.29    229.60 o 
  -9  18   5     8067.46     8353.29    349.66 o 
  -8  18   5     5413.59     5600.01    401.85 o 
  -7  18   5     2423.97     2661.61    184.80 o 
  -6  18   5     2853.71     3021.32    247.80 o 
  -5  18   5     1116.08      976.99    109.58 o 
  -4  18   5    10568.88    10458.34    320.77 o 
  -3  18   5     5239.20     4966.59    224.53 o 
  -2  18   5     1707.71     1748.01    115.40 o 
  -1  18   5    10612.41    10574.11    264.97 o 
   0  18   5    10471.66    10311.39    249.04 o 
   1  18   5      108.36       50.31     43.28 o 
   2  18   5      199.22      201.94     51.93 o 
   3  18   5      273.96      351.97     58.62 o 
   4  18   5     3195.50     3037.00    149.79 o 
   5  18   5     2117.56     1868.18    218.71 o 
   6  18   5      166.23       19.37    211.67 o 
   7  18   5      451.45      492.49    108.64 o 
   8  18   5      542.17      636.07    126.70 o 
  -9  19   5      417.14      313.93    135.22 o 
  -8  19   5      789.68      566.08    125.92 o 
  -7  19   5      246.25      243.11    106.20 o 
  -6  19   5        2.02       94.59     83.98 o 
  -5  19   5        3.60      -69.59     69.59 o 
  -4  19   5     2213.24     2481.86    192.59 o 
  -3  19   5     7723.53     7210.33    305.40 o 
  -2  19   5    10970.17    10680.90    276.73 o 
  -1  19   5     1161.27     1139.59     95.71 o 
   0  19   5     4030.49     4325.68    220.82 o 
   1  19   5      241.76      237.81     60.61 o 
   2  19   5       31.91       19.59     47.40 o 
   3  19   5     7378.35     7499.04    195.93 o 
   4  19   5     9893.21    10043.68    298.31 o 
   5  19   5      656.82      693.51    170.31 o 
   6  19   5     5440.71     5147.83    264.15 o 
   7  19   5     1097.23     1091.18    204.12 o 
   8  19   5        5.60       56.27    105.22 o 
  -9  20   5     1328.52     1428.74    327.73 o 
  -8  20   5      962.88      807.88    139.59 o 
  -7  20   5      721.68      649.65    125.60 o 
  -6  20   5     9378.16     9475.79    352.27 o 
  -5  20   5     3195.11     3242.17    175.41 o 
  -4  20   5     1706.28     1620.18    165.44 o 
  -3  20   5       52.72       30.84     86.02 o 
  -2  20   5      864.43      837.36    100.96 o 
  -1  20   5       99.73      310.48    104.14 o 
   0  20   5    15025.95    14539.40    365.78 o 
   1  20   5    15974.04    15943.33    385.47 o 
   2  20   5      464.12      443.21     78.98 o 
   3  20   5        1.28      -36.41     59.90 o 
   4  20   5     2210.65     1964.28    186.90 o 
   5  20   5       20.89       21.81    103.70 o 
   6  20   5     4342.01     4251.48    402.09 o 
   7  20   5      333.50      282.97    174.18 o 
  -9  21   5      511.12      170.41    217.52 o 
  -8  21   5      149.91       77.42    109.92 o 
  -7  21   5     2600.74     2698.81    206.59 o 
  -6  21   5      961.55     1127.04    129.87 o 
  -5  21   5      458.11      354.54    119.40 o 
  -4  21   5     3129.18     3534.63    235.61 o 
  -3  21   5    14888.90    15006.58    416.02 o 
  -2  21   5     3745.42     3882.42    179.35 o 
  -1  21   5      434.49      508.14     94.87 o 
   0  21   5     1248.56     1130.74    110.32 o 
   1  21   5     1681.02     1478.99    155.87 o 
   2  21   5     5534.57     5657.52    233.87 o 
   3  21   5     5502.06     5257.60    210.07 o 
   4  21   5      355.22      270.31    126.64 o 
   5  21   5       16.11      -14.40    102.54 o 
   6  21   5     1425.03     1549.13    275.65 o 
   7  21   5     3921.23     3949.16    447.68 o 
  -8  22   5      854.68      915.56    141.87 o 
  -7  22   5       12.89       55.25    109.70 o 
  -6  22   5     1146.73     1078.00    143.22 o 
  -5  22   5     1313.57     1645.66    179.47 o 
  -4  22   5     7656.18     6909.54    284.00 o 
  -3  22   5     8132.99     7629.79    284.84 o 
  -2  22   5      176.63      167.36     77.25 o 
  -1  22   5       21.87      -75.64     75.64 o 
   0  22   5       21.66      -30.29     72.58 o 
   1  22   5     1790.37     1873.35    289.93 o 
   2  22   5      745.39      834.33    139.41 o 
   3  22   5     1185.93     1200.02    116.22 o 
   4  22   5       36.05       81.47     98.22 o 
   5  22   5      296.82      262.62    118.98 o 
   6  22   5     7002.50     6944.22    343.95 o 
   7  22   5     3376.58     3935.03    372.09 o 
  -8  23   5      103.86      167.06    115.91 o 
  -7  23   5      448.66      591.84    127.02 o 
  -6  23   5     4515.46     4530.82    217.00 o 
  -5  23   5     1049.58      996.35    152.91 o 
  -4  23   5     3801.88     3596.59    216.02 o 
  -3  23   5      124.72       69.83     90.85 o 
  -2  23   5      643.38      541.71    107.43 o 
  -1  23   5     2372.98     2287.01    166.08 o 
   0  23   5     2376.30     2131.72    153.16 o 
   1  23   5     3313.79     3506.17    407.51 o 
   2  23   5      548.19      597.52     96.11 o 
   3  23   5     5423.95     5526.89    225.07 o 
   4  23   5     1291.18     1583.96    174.67 o 
   5  23   5     3185.24     2721.03    228.25 o 
   6  23   5     1440.29     1210.67    178.92 o 
  -8  24   5     2115.88     2071.93    172.83 o 
  -7  24   5       11.06      -68.12    100.85 o 
  -6  24   5       13.89      -38.40     93.68 o 
  -5  24   5      288.81      172.78    116.93 o 
  -4  24   5      165.98       38.29    104.06 o 
  -3  24   5     1216.89     1004.77    149.39 o 
  -2  24   5     1432.34     1216.70    153.54 o 
  -1  24   5        0.27      -44.59     89.83 o 
   0  24   5     5692.72     6067.26    385.48 o 
   1  24   5     3694.70     3622.60    333.76 o 
   2  24   5        2.03       27.34     75.68 o 
   3  24   5     8528.24     8615.54    287.97 o 
   4  24   5     4601.69     4649.85    460.55 o 
   5  24   5     3936.67     4121.34    269.11 o 
   6  24   5      681.11      629.23    157.72 o 
  -7  25   5     4708.96     4529.42    243.33 o 
  -6  25   5      734.32      759.50    125.36 o 
  -5  25   5      821.58      598.23    141.81 o 
  -4  25   5     2407.60     2466.05    212.83 o 
  -3  25   5     9259.12     9203.42    365.01 o 
  -2  25   5     3591.89     3416.28    235.84 o 
  -1  25   5      146.14      117.64    102.09 o 
   0  25   5       32.65       -3.94     78.47 o 
   1  25   5      318.84      230.94    123.66 o 
   2  25   5      543.62      642.12    107.14 o 
   3  25   5       28.30       24.20    105.14 o 
   4  25   5      698.93      875.86    152.21 o 
   5  25   5      595.00      609.19    142.75 o 
  -7  26   5     1694.96     1732.62    198.85 o 
  -6  26   5       17.60      111.95    116.96 o 
  -5  26   5      114.35       75.46    124.20 o 
  -4  26   5      176.91       93.19    115.58 o 
  -3  26   5      179.74      277.48    119.11 o 
  -2  26   5      548.53      449.25    124.75 o 
  -1  26   5       40.06      -66.72     95.01 o 
   0  26   5     2522.42     2597.81    173.75 o 
   1  26   5     2018.60     1703.30    248.88 o 
   2  26   5      847.55      712.13    266.84 o 
   3  26   5      756.54      590.27    136.19 o 
   4  26   5     3057.40     3052.18    238.61 o 
   5  26   5      344.70      371.27    138.44 o 
  -6  27   5     6029.95     5902.40    300.11 o 
  -5  27   5     5052.84     4631.14    298.94 o 
  -4  27   5      996.93      687.38    155.83 o 
  -3  27   5     1962.09     1937.14    200.33 o 
  -2  27   5      829.65      576.84    132.06 o 
  -1  27   5     1390.76     1497.51    212.33 o 
   0  27   5     1019.26      781.86    117.55 o 
   1  27   5      714.92      573.56    268.20 o 
   2  27   5       17.23      -58.32     86.18 o 
   3  27   5      370.90      179.56    122.84 o 
   4  27   5      130.07      170.70    127.85 o 
  -5  28   5      759.34      880.36    169.17 o 
  -4  28   5     1603.29     1637.37    280.22 o 
  -3  28   5      832.70      767.76    158.27 o 
  -2  28   5       49.37       50.32    117.25 o 
  -1  28   5      299.00       15.11    107.81 o 
   0  28   5     1123.38     1194.05    160.76 o 
   1  28   5     3093.22     3173.15    196.67 o 
   2  28   5     4750.36     4916.61    256.48 o 
   3  28   5     5464.09     5540.63    449.78 o 
  -4  29   5      338.56      340.79    145.06 o 
  -3  29   5      814.56      937.39    175.00 o 
  -2  29   5      326.00      367.09    139.02 o 
  -1  29   5        1.19       44.43    114.08 o 
   0  29   5       50.90      -88.49    171.90 o 
   1  29   5      413.71      260.66    106.27 o 
   2  29   5      947.85      774.49    261.51 o 
  -3  30   5      189.68      323.59    147.30 o 
  -2  30   5     3467.57     3947.98    278.47 o 
  -1  30   5     2286.75     2223.90    274.22 o 
   0  30   5     1298.15     1137.47    155.76 o 
   1  30   5     1496.46     1567.27    333.90 o 
 -12   0   6     4536.89     4456.87    822.25 o 
 -11   0   6       33.03       12.92    145.17 o 
 -10   0   6      287.93      257.98    142.14 o 
  -9   0   6     3031.14     3434.88    269.33 o 
  -8   0   6       20.78       64.63    109.20 o 
  -7   0   6     1749.59     1765.27    191.48 o 
  -6   0   6        0.36       53.03     70.32 o 
  -5   0   6     1423.44     1658.94    256.12 o 
  -4   0   6     6565.98     6484.65    415.22 o 
  -3   0   6     8447.88     9619.04    559.19 o 
  -2   0   6      190.52      218.38     77.21 o 
  -1   0   6     1731.24     2004.66    296.02 o 
   0   0   6     2542.11     2520.63    136.13 o 
   1   0   6     5898.30     5910.85    276.59 o 
   2   0   6    32631.10    33018.54    740.10 o 
   3   0   6    14884.44    14863.40    406.02 o 
   4   0   6     2230.69     2356.27    130.76 o 
   5   0   6      791.72     1010.83    142.92 o 
   6   0   6     1772.47     1905.11    127.01 o 
   7   0   6    27730.48    28165.09    674.86 o 
   8   0   6    49047.83    47799.19   1286.28 o 
   9   0   6     1672.66     1851.52    289.02 o 
 -12   1   6     2661.47     2964.96    362.48 o 
 -11   1   6     7064.58     7088.29    301.74 o 
 -10   1   6    12474.65    12724.30    352.89 o 
  -9   1   6     4793.98     5016.94    227.28 o 
  -8   1   6     5239.54     5194.75    215.84 o 
  -7   1   6    11000.83    10827.09    254.82 o 
  -6   1   6     7826.56     7674.48    194.19 o 
  -5   1   6    22376.31    22007.87    444.10 o 
  -4   1   6    27854.48    26458.55    649.03 o 
  -3   1   6     5045.57     4737.57    176.52 o 
  -2   1   6      890.44     1121.03     89.38 o 
  -1   1   6     5086.39     5626.50    390.94 o 
   0   1   6    12435.74    12648.65    267.51 o 
   1   1   6     7662.28     7831.42    193.75 o 
   2   1   6      333.34      324.09     43.65 o 
   3   1   6      469.89      531.78     49.25 o 
   4   1   6     8143.71     8414.51    170.18 o 
   5   1   6     3159.45     3087.51    108.29 o 
   6   1   6     1019.96     1121.52     88.97 o 
   7   1   6     1042.13      971.24    121.94 o 
   8   1   6       41.87       37.83     90.59 o 
   9   1   6      756.79      673.43    153.14 o 
 -12   2   6     1404.07     1408.13    220.98 o 
 -11   2   6     5232.30     5628.92    255.08 o 
 -10   2   6     1068.22     1021.94    132.76 o 
  -9   2   6        0.85       72.12     87.45 o 
  -8   2   6       49.79      -15.76     74.01 o 
  -7   2   6     3503.09     3410.04    164.74 o 
  -6   2   6     5902.99     5497.83    198.97 o 
  -5   2   6      896.85      939.06     94.79 o 
  -4   2   6        0.09      -36.22     94.02 o 
  -3   2   6     2984.42     3052.14    127.17 o 
  -2   2   6       63.65       13.84     48.16 o 
  -1   2   6     6759.30     7163.35    208.60 o 
   0   2   6     4940.53     4605.86    237.61 o 
   1   2   6    12559.78    12615.24    233.54 o 
   2   2   6        7.61       28.53     33.55 o 
   3   2   6     1136.42     1140.38     83.03 o 
   4   2   6        1.25      -31.55     31.55 o 
   5   2   6      420.36      339.48     60.80 o 
   6   2   6       58.57      361.29     97.12 o 
   7   2   6     3587.57     3578.17    174.60 o 
   8   2   6     4712.11     4855.56    237.16 o 
   9   2   6     2871.00     2687.25    236.23 o 
 -12   3   6       11.34      329.44    264.01 o 
 -11   3   6     2826.56     2478.63    185.02 o 
 -10   3   6     9356.02     9674.87    308.05 o 
  -9   3   6     4008.80     4152.88    205.08 o 
  -8   3   6        7.74      -40.24     69.45 o 
  -7   3   6       48.82      102.03     75.03 o 
  -6   3   6     1893.07     1591.67    135.28 o 
  -5   3   6      119.39      112.40     45.14 o 
  -4   3   6      136.20      198.69     47.97 o 
  -3   3   6     4843.53     4858.63    174.77 o 
  -2   3   6     6555.92     6679.04    190.79 o 
  -1   3   6     1717.94     1558.24     84.71 o 
   0   3   6      346.82      338.64    101.01 o 
   1   3   6     1944.62     2126.86     94.86 o 
   2   3   6    14260.43    13848.28    303.40 o 
   3   3   6    15033.47    14707.94    304.13 o 
   4   3   6      322.28      265.78     46.79 o 
   5   3   6     1864.11     1899.23    106.69 o 
   6   3   6      556.24      478.60     71.51 o 
   7   3   6     1825.82     1716.07    152.00 o 
   8   3   6        1.63       22.78     87.61 o 
   9   3   6       42.06      -71.16    110.45 o 
 -11   4   6      691.58      637.85    132.51 o 
 -10   4   6     4594.95     4615.05    224.82 o 
  -9   4   6      595.16      807.01    115.50 o 
  -8   4   6      870.57      799.05    105.82 o 
  -7   4   6     2264.96     2451.50    159.54 o 
  -6   4   6      484.28      299.44    105.64 o 
  -5   4   6      519.00      474.76     79.59 o 
  -4   4   6     3748.77     3636.15    126.43 o 
  -3   4   6     4269.29     4332.54    163.02 o 
  -2   4   6     3572.94     3812.94    170.66 o 
  -1   4   6     1987.83     2187.85    108.16 o 
   0   4   6      274.04      210.25     51.24 o 
   1   4   6      542.00      512.90     49.03 o 
   2   4   6     6949.23     7018.65    175.93 o 
   3   4   6     3035.79     3087.29    106.54 o 
   4   4   6    10200.16    10318.30    239.88 o 
   5   4   6     5672.38     5562.51    247.67 o 
   6   4   6    12258.49    11929.30    274.91 o 
   7   4   6     1691.99     1762.97    131.34 o 
   8   4   6    13169.95    12973.95    389.54 o 
   9   4   6     1482.61     1542.96    270.22 o 
 -11   5   6     2194.24     1895.79    167.82 o 
 -10   5   6     3419.16     3667.13    206.17 o 
  -9   5   6     5252.31     5102.28    287.16 o 
  -8   5   6       46.09      107.48     80.88 o 
  -7   5   6     5276.62     4961.78    218.45 o 
  -6   5   6     4676.10     4898.53    230.67 o 
  -5   5   6    26229.88    25155.18    578.20 o 
  -4   5   6     6568.16     6071.12    152.03 o 
  -3   5   6     1329.25     1357.23     90.42 o 
  -2   5   6      213.95      219.87     55.57 o 
  -1   5   6     3307.80     3134.77    192.77 o 
   0   5   6    12782.36    12910.16    322.98 o 
   1   5   6     2013.23     1857.87    128.07 o 
   2   5   6      318.59      304.40     49.09 o 
   3   5   6      852.66      908.72     61.75 o 
   4   5   6      153.38      192.09     68.60 o 
   5   5   6     6681.44     6548.87    189.49 o 
   6   5   6     1044.60     1062.52    104.36 o 
   7   5   6     1879.25     1913.54    134.30 o 
   8   5   6     3182.20     3464.17    174.48 o 
   9   5   6       26.42       32.95    115.07 o 
 -11   6   6     3708.43     3392.36    292.77 o 
 -10   6   6     3171.25     3181.75    193.18 o 
  -9   6   6      406.48      271.78     97.40 o 
  -8   6   6      532.26      529.34    106.89 o 
  -7   6   6     1787.25     1915.29    145.70 o 
  -6   6   6     5161.69     5277.72    224.80 o 
  -5   6   6      943.94     1359.51    165.83 o 
  -4   6   6       98.72       76.51     62.24 o 
  -3   6   6     7862.25     7686.22    216.14 o 
  -2   6   6     5728.26     5075.14    170.22 o 
  -1   6   6     5049.07     5197.25    156.84 o 
   0   6   6    10707.48    10510.48    253.28 o 
   1   6   6    40495.81    40791.65    713.82 o 
   2   6   6     5107.49     5262.57    149.09 o 
   3   6   6        5.16       37.54     41.57 o 
   4   6   6      246.47      342.13     61.97 o 
   5   6   6      561.58      633.62     84.96 o 
   6   6   6      568.47      538.67     88.41 o 
   7   6   6     7935.95     7944.75    225.07 o 
   8   6   6     3770.54     3897.52    189.08 o 
   9   6   6      353.10      521.76    147.76 o 
 -11   7   6     1087.59      947.46    252.61 o 
 -10   7   6     1665.51     1710.70    155.22 o 
  -9   7   6       88.45       34.58     99.12 o 
  -8   7   6     2112.70     1980.11    154.64 o 
  -7   7   6       61.73      -14.66     77.03 o 
  -6   7   6      594.20      435.80     96.63 o 
  -5   7   6     4483.58     4725.06    219.54 o 
  -4   7   6      433.73      391.26     81.89 o 
  -3   7   6     5983.73     5420.34    207.43 o 
  -2   7   6     5662.28     5743.80    182.73 o 
  -1   7   6      254.10      120.02     92.39 o 
   0   7   6      980.92      939.75     73.41 o 
   1   7   6     2331.52     2614.20    145.60 o 
   2   7   6    26291.06    26344.41    500.73 o 
   3   7   6    15719.03    15773.11    302.46 o 
   4   7   6    27002.11    26342.47    458.59 o 
   5   7   6     7032.09     6906.72    221.71 o 
   6   7   6      166.47      131.07     72.23 o 
   7   7   6     1447.98     1551.41    109.22 o 
   8   7   6      131.79       63.12     80.56 o 
   9   7   6      871.62      972.13    202.65 o 
 -11   8   6     1541.83     1405.01    192.59 o 
 -10   8   6     5063.72     5378.85    332.75 o 
  -9   8   6     1715.89     1912.98    191.62 o 
  -8   8   6       15.84       70.07     88.24 o 
  -7   8   6    13606.33    13443.99    365.19 o 
  -6   8   6       47.70       28.10     67.31 o 
  -5   8   6     3104.38     2891.23    220.93 o 
  -4   8   6     8714.95     8745.40    247.62 o 
  -3   8   6     5217.00     5421.35    188.19 o 
  -2   8   6    20153.83    19730.84    395.77 o 
  -1   8   6    25638.70    25879.60    451.79 o 
   0   8   6     7389.39     7025.49    192.06 o 
   1   8   6    10285.44    10847.83    407.50 o 
   2   8   6     3665.75     3731.93    123.78 o 
   3   8   6     2930.99     2999.48    123.69 o 
   4   8   6      826.49      956.37     78.82 o 
   5   8   6     6824.57     6794.68    218.60 o 
   6   8   6     4489.20     4792.04    191.18 o 
   7   8   6     3450.75     3544.21    155.62 o 
   8   8   6     1648.27     1550.61    133.04 o 
   9   8   6      443.33      304.34    125.61 o 
 -11   9   6      166.88       57.86    133.87 o 
 -10   9   6        4.29      -52.11     98.66 o 
  -9   9   6      373.60      268.04    109.39 o 
  -8   9   6     1037.67      970.84    126.09 o 
  -7   9   6        0.28      -66.84     72.87 o 
  -6   9   6      128.95       30.24    139.42 o 
  -5   9   6      557.78      525.51     93.82 o 
  -4   9   6     7087.54     6800.96    212.72 o 
  -3   9   6    13547.21    13574.95    266.03 o 
  -2   9   6    17286.21    16999.23    328.56 o 
  -1   9   6    11942.38    12195.17    346.68 o 
   0   9   6     4514.99     4437.69    155.48 o 
   1   9   6        9.20      -24.38     58.03 o 
   2   9   6     1792.81     1926.57     91.27 o 
   3   9   6      261.66      257.23     54.38 o 
   4   9   6      421.28      357.73     61.76 o 
   5   9   6    11127.45    10686.03    264.30 o 
   6   9   6     2853.61     2666.36    137.27 o 
   7   9   6       35.24       49.22     70.93 o 
   8   9   6       18.40      -16.14     90.00 o 
   9   9   6      933.36      927.38    135.60 o 
 -11  10   6      142.16      137.59    140.53 o 
 -10  10   6      697.03      636.14    152.71 o 
  -9  10   6    11245.45    11262.71    350.16 o 
  -8  10   6    11862.08    11508.15    345.80 o 
  -7  10   6     5938.98     5689.09    490.94 o 
  -6  10   6       12.10      -85.70    121.96 o 
  -5  10   6     3013.57     3111.99    170.86 o 
  -4  10   6    12873.39    12450.95    252.31 o 
  -3  10   6    24553.55    24292.85    397.08 o 
  -2  10   6    16504.03    15877.45    309.98 o 
  -1  10   6    14531.73    14392.77    364.92 o 
   0  10   6     4965.05     5030.83    197.55 o 
   1  10   6      813.46      801.67     72.54 o 
   2  10   6        5.91       27.63     40.18 o 
   3  10   6       83.74       21.27     48.38 o 
   4  10   6      177.79      234.59     63.28 o 
   5  10   6        1.26      -31.63     50.40 o 
   6  10   6      272.37      204.54     74.58 o 
   7  10   6      734.34      731.88    109.11 o 
   8  10   6      537.38      612.88    129.03 o 
   9  10   6     1917.43     1808.77    159.74 o 
 -11  11   6       48.11       49.49    151.02 o 
 -10  11   6       77.43       40.10    112.20 o 
  -9  11   6     2134.94     2253.33    181.25 o 
  -8  11   6       90.95      153.53    100.01 o 
  -7  11   6     1609.28     1345.41    171.11 o 
  -6  11   6     8648.37     8261.41    259.69 o 
  -5  11   6     5617.92     5535.45    192.66 o 
  -4  11   6     2700.61     2802.69    105.03 o 
  -3  11   6    15103.24    15533.96    277.30 o 
  -2  11   6     1823.31     1943.95     91.51 o 
  -1  11   6     2414.15     2396.15    134.09 o 
   0  11   6     3492.17     3507.43    195.38 o 
   1  11   6      368.42      419.48     61.83 o 
   2  11   6      288.08      260.41    112.78 o 
   3  11   6      212.49      219.93     61.08 o 
   4  11   6      377.85      333.09     81.50 o 
   5  11   6      500.19      375.49     68.58 o 
   6  11   6    13792.65    13853.75    300.11 o 
   7  11   6     6514.78     6204.35    236.08 o 
   8  11   6      330.48      370.82    103.52 o 
   9  11   6     8906.38     8871.73    307.04 o 
 -11  12   6      101.83      -31.81    148.09 o 
 -10  12   6      465.61      361.75    130.49 o 
  -9  12   6     7702.21     8162.01    309.60 o 
  -8  12   6     3963.85     4459.56    418.00 o 
  -7  12   6     2027.22     1984.57    359.38 o 
  -6  12   6      297.87      175.06     83.14 o 
  -5  12   6      887.80      844.11     92.88 o 
  -4  12   6     3810.62     3792.73    156.31 o 
  -3  12   6     5480.55     5480.26    164.52 o 
  -2  12   6       60.64       51.11     44.60 o 
  -1  12   6      975.61     1080.71     79.03 o 
   0  12   6      292.47      445.20     94.43 o 
   1  12   6     8696.10     8209.19    226.50 o 
   2  12   6      376.67      406.92    129.35 o 
   3  12   6      220.61      406.78     71.69 o 
   4  12   6       61.98       78.68     56.41 o 
   5  12   6      721.55      719.60     92.24 o 
   6  12   6      566.73      523.91     83.10 o 
   7  12   6      354.87      314.19     91.61 o 
   8  12   6      216.08      183.84     94.68 o 
 -10  13   6        0.66        5.39    120.36 o 
  -9  13   6      510.30      440.56    242.94 o 
  -8  13   6     1635.54     1494.35    388.10 o 
  -7  13   6      934.61      747.27    133.61 o 
  -6  13   6     3366.37     3442.31    180.69 o 
  -5  13   6      115.51       57.44     65.62 o 
  -4  13   6       28.39       45.65     51.48 o 
  -3  13   6      176.80       68.93     44.70 o 
  -2  13   6     5992.57     5896.51    163.13 o 
  -1  13   6     1134.50     1107.79    152.33 o 
   0  13   6    12239.34    11816.15    434.06 o 
   1  13   6     8005.98     7846.18    222.68 o 
   2  13   6      581.27      557.29     49.11 o 
   3  13   6      757.63      655.88    132.81 o 
   4  13   6     2859.18     3188.60    174.62 o 
   5  13   6      301.77      124.27     63.80 o 
   6  13   6      964.20      930.34     93.81 o 
   7  13   6     1452.75     1414.55    124.68 o 
   8  13   6      211.99      195.01     98.89 o 
 -10  14   6      164.33     -112.72    272.17 o 
  -9  14   6     5824.43     6043.46    275.19 o 
  -8  14   6     9506.25    10271.64    299.77 o 
  -7  14   6     4097.61     4123.63    202.89 o 
  -6  14   6     2115.12     2304.05    182.23 o 
  -5  14   6     1704.33     1715.21    123.89 o 
  -4  14   6    18965.08    18666.13    395.71 o 
  -3  14   6    23773.21    23103.33    394.14 o 
  -2  14   6     1950.13     1969.27    102.19 o 
  -1  14   6      511.20      643.08     66.23 o 
   0  14   6       90.30      126.57     63.34 o 
   1  14   6       98.66      115.62     72.50 o 
   2  14   6     2444.31     2685.45     99.83 o 
   3  14   6        3.98      -10.58     82.05 o 
   4  14   6      337.01      403.86     96.80 o 
   5  14   6      130.30      101.00     67.00 o 
   6  14   6       75.42       90.60     67.41 o 
   7  14   6      657.94      670.20    103.02 o 
   8  14   6      747.49      702.19    122.98 o 
 -10  15   6        1.14       78.18    129.31 o 
  -9  15   6      993.38     1360.64    163.61 o 
  -8  15   6     1409.76     1343.24    268.88 o 
  -7  15   6      496.85      545.94     96.41 o 
  -6  15   6       34.68      100.16     72.29 o 
  -5  15   6     5959.07     5751.93    208.59 o 
  -4  15   6      938.53     1146.78     86.83 o 
  -3  15   6       51.20       75.01     57.09 o 
  -2  15   6     1000.98      959.71     77.91 o 
  -1  15   6        2.01      -12.75     82.37 o 
   0  15   6       53.87       82.38     70.08 o 
   1  15   6      495.02      466.74     65.62 o 
   2  15   6     3761.61     3787.03    156.50 o 
   3  15   6     2926.60     2689.49    351.64 o 
   4  15   6     5749.00     5763.30    323.47 o 
   5  15   6     6717.03     6673.67    217.37 o 
   6  15   6    13555.70    14037.10    334.40 o 
   7  15   6    10693.44    10487.79    386.70 o 
   8  15   6       47.91       56.13    100.42 o 
 -10  16   6     1767.38     1607.41    421.69 o 
  -9  16   6    12137.45    12827.33    391.75 o 
  -8  16   6     9770.71    10351.65    614.61 o 
  -7  16   6     3513.33     3443.08    176.64 o 
  -6  16   6     3823.99     3985.88    191.26 o 
  -5  16   6     9722.27    10040.94    279.88 o 
  -4  16   6       43.07       26.63     56.71 o 
  -3  16   6     8004.33     8071.29    197.56 o 
  -2  16   6    15829.82    15220.75    316.75 o 
  -1  16   6     9302.84     8886.59    328.29 o 
   0  16   6       28.18     -111.48    161.31 o 
   1  16   6     8278.83     8346.25    215.08 o 
   2  16   6      156.64      136.44     52.20 o 
   3  16   6     2585.00     2459.63    147.81 o 
   4  16   6       67.97       71.43     67.23 o 
   5  16   6     1594.65     1691.59    275.71 o 
   6  16   6      658.96      644.83    104.38 o 
   7  16   6      176.75       88.16     90.60 o 
   8  16   6      260.93      146.30    114.62 o 
 -10  17   6        0.16      -61.39    171.86 o 
  -9  17   6       16.41      -39.43    175.75 o 
  -8  17   6     3853.57     3849.73    268.35 o 
  -7  17   6      178.16       57.66     81.92 o 
  -6  17   6      129.87      148.25     86.10 o 
  -5  17   6     3296.30     3458.38    172.67 o 
  -4  17   6    11733.79    11676.53    303.27 o 
  -3  17   6      240.08      279.55     64.95 o 
  -2  17   6       56.37       80.01    122.06 o 
  -1  17   6     5622.79     5652.37    287.62 o 
   0  17   6       16.96       50.50     66.41 o 
   1  17   6     2743.04     2602.70    121.57 o 
   2  17   6     4513.33     4703.94    152.38 o 
   3  17   6     7642.02     8111.86    215.36 o 
   4  17   6     5685.42     5543.92    204.88 o 
   5  17   6     8016.52     7655.07    461.82 o 
   6  17   6     1423.05     1383.05    131.84 o 
   7  17   6      672.25      755.40    120.81 o 
  -9  18   6      234.46      193.20    196.78 o 
  -8  18   6      171.09      151.06     97.18 o 
  -7  18   6       55.78      253.33     90.87 o 
  -6  18   6       29.10      116.85     83.31 o 
  -5  18   6     1460.43     1550.54    129.25 o 
  -4  18   6     1720.60     1658.93    147.13 o 
  -3  18   6     4264.99     4215.68    181.18 o 
  -2  18   6      612.45      493.13     94.81 o 
  -1  18   6      430.78      437.60     88.39 o 
   0  18   6     2084.61     2044.17    141.55 o 
   1  18   6     7146.61     7313.44    299.78 o 
   2  18   6    10572.57    10720.00    243.69 o 
   3  18   6     1772.82     1784.21    103.94 o 
   4  18   6     2568.27     2665.74    151.18 o 
   5  18   6     3755.34     4302.56    400.68 o 
   6  18   6     6992.54     7009.51    485.63 o 
   7  18   6     1228.94     1002.54    153.58 o 
  -9  19   6      577.56      457.30    216.74 o 
  -8  19   6        3.84       12.99     96.70 o 
  -7  19   6       22.28      -48.08     94.32 o 
  -6  19   6     3071.61     2927.36    198.09 o 
  -5  19   6     3871.76     3952.29    220.86 o 
  -4  19   6      285.64      196.37     93.37 o 
  -3  19   6     3056.28     2764.87    183.60 o 
  -2  19   6      738.58      830.17    111.48 o 
  -1  19   6      547.34      534.10     95.47 o 
   0  19   6       54.54      -39.91     78.63 o 
   1  19   6     5845.60     5869.73    328.22 o 
   2  19   6    11551.20    12095.92    269.63 o 
   3  19   6     2919.49     3010.82    133.78 o 
   4  19   6     4103.47     4271.98    249.47 o 
   5  19   6     1416.64     1373.69    124.06 o 
   6  19   6     4881.62     5358.83    284.11 o 
   7  19   6     2636.68     2408.88    439.38 o 
  -9  20   6     5386.60     6328.81    480.33 o 
  -8  20   6     8396.87     8670.11    317.85 o 
  -7  20   6      656.61      447.10    118.62 o 
  -6  20   6      919.37      970.52    140.34 o 
  -5  20   6      762.24      844.65    130.06 o 
  -4  20   6      261.91      253.69     95.96 o 
  -3  20   6       54.99      102.85     87.97 o 
  -2  20   6      110.64       99.25     83.03 o 
  -1  20   6        5.30      -13.17     75.80 o 
   0  20   6      879.31     1093.07    159.17 o 
   1  20   6     1900.60     1967.16    107.20 o 
   2  20   6      123.03       39.84     57.09 o 
   3  20   6     1229.34     1169.13    124.14 o 
   4  20   6      524.53      521.67     93.39 o 
   5  20   6      163.22       96.59    161.08 o 
   6  20   6     2625.00     2214.14    241.00 o 
  -8  21   6      576.49      506.70    139.50 o 
  -7  21   6      673.35      721.96    129.74 o 
  -6  21   6     3749.24     3528.96    224.23 o 
  -5  21   6      172.78      146.59     99.56 o 
  -4  21   6     1082.70      959.65    131.55 o 
  -3  21   6      184.02       27.01     98.16 o 
  -2  21   6       22.80      -23.71     72.63 o 
  -1  21   6    12130.23    12141.36    361.15 o 
   0  21   6     5569.27     5708.90    261.11 o 
   1  21   6      557.01      373.34    139.24 o 
   2  21   6     3509.89     3623.85    169.17 o 
   3  21   6     2802.11     2694.67    201.33 o 
   4  21   6      924.72      928.22    127.62 o 
   5  21   6      620.45      491.74    135.96 o 
   6  21   6     1959.57     1989.34    365.35 o 
  -8  22   6      746.36      657.48    142.85 o 
  -7  22   6      556.19      538.86    128.86 o 
  -6  22   6     1488.62     1290.67    160.88 o 
  -5  22   6       76.83      155.74    105.37 o 
  -4  22   6      503.67      515.46    117.99 o 
  -3  22   6      535.63      462.99    110.93 o 
  -2  22   6     2606.54     2470.75    155.75 o 
  -1  22   6     2904.32     3055.67    191.32 o 
   0  22   6     5195.51     5262.62    314.62 o 
   1  22   6     5933.25     5826.87    212.00 o 
   2  22   6      411.88      395.98     86.25 o 
   3  22   6       55.81      102.10    101.82 o 
   4  22   6     2595.97     2327.71    203.96 o 
   5  22   6      368.45      362.21    136.71 o 
   6  22   6      562.84      443.79    190.96 o 
  -8  23   6      631.51      225.71    466.44 o 
  -7  23   6      165.65       69.09    130.53 o 
  -6  23   6     1879.34     2223.66    197.61 o 
  -5  23   6     2220.52     2446.09    199.09 o 
  -4  23   6     1998.25     2084.73    164.78 o 
  -3  23   6    10100.56    10290.81    341.23 o 
  -2  23   6     2110.50     2214.63    155.06 o 
  -1  23   6      590.79      568.34    112.74 o 
   0  23   6      344.42       93.36     85.98 o 
   1  23   6      529.49      340.16    143.59 o 
   2  23   6     7235.10     7198.69    305.87 o 
   3  23   6      867.85      966.43    171.77 o 
   4  23   6     1658.14     1693.86    180.41 o 
   5  23   6      561.08      456.44    140.64 o 
  -7  24   6        5.29      232.76    147.41 o 
  -6  24   6      517.46      612.62    133.79 o 
  -5  24   6       64.37       -6.24     94.90 o 
  -4  24   6     3399.42     3382.34    203.31 o 
  -3  24   6      378.35      256.99    106.59 o 
  -2  24   6     1460.72     1381.90    132.63 o 
  -1  24   6      242.62      221.44    125.71 o 
   0  24   6     1411.90     1254.56    198.60 o 
   1  24   6     4268.63     4108.51    209.79 o 
   2  24   6     8109.37     8421.98    266.07 o 
   3  24   6     2919.88     3459.33    274.71 o 
   4  24   6     2655.53     2391.92    218.50 o 
   5  24   6      658.03      746.65    160.57 o 
  -6  25   6     6507.82     6589.17    315.93 o 
  -5  25   6     6732.47     6756.97    305.91 o 
  -4  25   6     1979.67     2083.38    190.61 o 
  -3  25   6      442.47      397.96    113.91 o 
  -2  25   6      295.83      224.29    107.02 o 
  -1  25   6     3029.64     3279.21    264.41 o 
   0  25   6     1193.84     1251.56    123.72 o 
   1  25   6     1411.00     1231.24    226.57 o 
   2  25   6        2.05      -94.15    146.06 o 
   3  25   6      291.66      304.08    143.00 o 
   4  25   6      318.77      161.19    122.54 o 
  -6  26   6      564.93      400.52    139.29 o 
  -5  26   6      132.16       87.52    121.89 o 
  -4  26   6      416.67      549.92    144.04 o 
  -3  26   6      162.49       53.01    113.24 o 
  -2  26   6      152.60        5.77    110.00 o 
  -1  26   6        1.79     -105.13    105.13 o 
   0  26   6      269.84      110.39     97.03 o 
   1  26   6      317.61      119.77    188.25 o 
   2  26   6      100.50      -33.24    176.97 o 
   3  26   6       94.93      119.69    137.28 o 
   4  26   6        8.72     -101.71    122.10 o 
  -5  27   6     1502.72     1454.12    179.48 o 
  -4  27   6     1898.21     2244.34    230.81 o 
  -3  27   6     1847.30     1834.96    199.59 o 
  -2  27   6     1624.58     1626.26    192.52 o 
  -1  27   6      737.88      664.47    153.32 o 
   0  27   6     3584.68     3388.14    236.78 o 
   1  27   6     2399.85     2388.40    320.10 o 
   2  27   6       63.02     -207.75    222.48 o 
   3  27   6       25.38      -17.65    132.58 o 
  -4  28   6     6383.48     6647.94    353.68 o 
  -3  28   6     1259.32     1032.19    184.01 o 
  -2  28   6      106.69      -17.47    121.13 o 
  -1  28   6      648.23      659.07    143.15 o 
   0  28   6      826.34      875.89    167.62 o 
   1  28   6      133.53       54.68     99.40 o 
   2  28   6     1699.97     1547.50    271.44 o 
  -3  29   6      234.31       85.58    137.87 o 
  -2  29   6     1573.53     1408.96    195.90 o 
  -1  29   6     1083.54      781.97    143.86 o 
   0  29   6     2054.95     1802.96    166.14 o 
 -11   1   7      217.06      382.53    126.86 o 
 -10   1   7     2539.91     2587.24    187.47 o 
  -9   1   7      859.07      795.55    132.62 o 
  -8   1   7       68.15       -1.44     93.36 o 
  -7   1   7     1967.80     2168.77    136.83 o 
  -6   1   7       26.56       -3.44     51.47 o 
  -5   1   7      696.43      604.78     78.30 o 
  -4   1   7     2811.55     2958.04    159.24 o 
  -3   1   7     1340.12     1449.97    122.17 o 
  -2   1   7     2932.78     2646.08    124.88 o 
  -1   1   7     9993.09    10252.47    396.74 o 
   0   1   7    14473.31    14345.76    293.78 o 
   1   1   7     2453.74     2488.13    104.10 o 
   2   1   7     1867.49     2011.24     91.76 o 
   3   1   7     1960.20     1978.75     94.83 o 
   4   1   7        6.48      -38.09     38.09 o 
   5   1   7     1843.24     2056.63    141.34 o 
   6   1   7      864.31      888.70     88.02 o 
   7   1   7     3323.62     3062.21    171.68 o 
   8   1   7      713.03      703.09    152.62 o 
   9   1   7      888.84      838.84    175.19 o 
 -11   2   7     1150.23      985.90    172.47 o 
 -10   2   7       45.31      -76.48    102.67 o 
  -9   2   7      125.83      191.50    108.31 o 
  -8   2   7     1072.33     1135.60    171.56 o 
  -7   2   7     1587.89     1906.96    192.65 o 
  -6   2   7      266.67      281.84     72.23 o 
  -5   2   7    15293.34    14956.45    328.88 o 
  -4   2   7      861.83      997.30    101.75 o 
  -3   2   7     5383.58     4937.60    230.60 o 
  -2   2   7    10628.98    10567.27    291.31 o 
  -1   2   7      236.93      424.43    161.85 o 
   0   2   7     2358.52     2125.39    135.45 o 
   1   2   7      523.07      610.30     80.34 o 
   2   2   7     3949.45     3816.07    164.86 o 
   3   2   7    20983.47    20307.59    337.19 o 
   4   2   7     1910.92     1822.96     80.44 o 
   5   2   7     1102.15     1183.10    103.05 o 
   6   2   7        5.85      102.73     61.03 o 
   7   2   7      230.31      168.76     83.87 o 
   8   2   7     2159.22     2300.46    185.32 o 
   9   2   7     5048.77     5472.11    338.96 o 
 -11   3   7     1618.30     1756.77    238.14 o 
 -10   3   7     2672.67     2890.68    325.27 o 
  -9   3   7     4851.66     4821.36    246.56 o 
  -8   3   7      106.00       43.34    108.52 o 
  -7   3   7    14791.07    13796.06    690.28 o 
  -6   3   7    15558.86    15421.78    483.87 o 
  -5   3   7     7597.00     7557.84    181.42 o 
  -4   3   7      518.98      577.53     77.47 o 
  -3   3   7    11628.01    11352.23    318.17 o 
  -2   3   7     5981.76     5492.49    163.61 o 
  -1   3   7     4231.72     4396.75    176.99 o 
   0   3   7     7985.86     7883.54    315.10 o 
   1   3   7     5100.91     5058.10    168.48 o 
   2   3   7      770.33      822.98     81.57 o 
   3   3   7     3883.31     4051.62    133.81 o 
   4   3   7        4.91       -9.52     42.88 o 
   5   3   7      205.07      199.97     64.00 o 
   6   3   7     2354.99     2499.40    131.04 o 
   7   3   7     1341.08     1496.41    131.25 o 
   8   3   7      382.81      476.94    188.86 o 
   9   3   7      220.50      223.67    194.37 o 
 -11   4   7      124.97      114.47    125.13 o 
 -10   4   7      188.69      174.24    118.46 o 
  -9   4   7       30.39       -2.33     98.85 o 
  -8   4   7     1054.24      773.91    174.32 o 
  -7   4   7        0.55      -49.47     88.62 o 
  -6   4   7      108.16        4.33     89.11 o 
  -5   4   7      208.53      254.62    105.41 o 
  -4   4   7     1085.88     1153.51     90.41 o 
  -3   4   7      613.43      794.52     79.39 o 
  -2   4   7       44.39        0.02     45.30 o 
  -1   4   7     3050.44     3123.75    127.78 o 
   0   4   7      649.40      526.01     62.45 o 
   1   4   7     2059.22     1976.79    154.56 o 
   2   4   7     1350.34     1418.63    106.10 o 
   3   4   7      834.79      888.59     76.41 o 
   4   4   7     1679.57     1734.43    107.80 o 
   5   4   7     8269.33     7942.92    240.80 o 
   6   4   7     4497.93     4658.11    175.27 o 
   7   4   7     9621.92     9805.14    259.44 o 
   8   4   7     4633.93     4665.82    248.33 o 
 -11   5   7      353.09      280.66    126.41 o 
 -10   5   7     7657.76     7824.81    341.56 o 
  -9   5   7     8624.76     8681.65    313.97 o 
  -8   5   7      522.21      495.85    111.37 o 
  -7   5   7        1.62      -79.25     79.25 o 
  -6   5   7      660.23      753.11    128.75 o 
  -5   5   7     2072.33     1920.73    124.24 o 
  -4   5   7       46.32       57.62     51.90 o 
  -3   5   7    12919.55    12350.54    313.90 o 
  -2   5   7    13186.75    12529.15    289.78 o 
  -1   5   7     1834.62     1898.79    125.45 o 
   0   5   7     3838.77     4250.57    277.36 o 
   1   5   7     4461.76     4467.72    151.28 o 
   2   5   7    23017.70    23212.12    424.62 o 
   3   5   7     5230.95     5066.54    156.77 o 
   4   5   7      463.09      513.02     80.79 o 
   5   5   7      494.68      528.15    122.01 o 
   6   5   7      736.83      685.49     87.15 o 
   7   5   7     1371.46     1362.92    153.94 o 
   8   5   7     3497.14     3465.56    223.25 o 
 -11   6   7     4723.09     4994.07    280.65 o 
 -10   6   7     3302.00     3277.90    223.17 o 
  -9   6   7      619.09      609.95    143.57 o 
  -8   6   7     6291.99     6068.60    262.67 o 
  -7   6   7      280.74       78.74     93.57 o 
  -6   6   7     1046.20      925.10    279.01 o 
  -5   6   7      232.22      239.39     83.49 o 
  -4   6   7      268.45      253.96     55.17 o 
  -3   6   7       31.24        2.00     51.51 o 
  -2   6   7     3534.96     3383.78    158.34 o 
  -1   6   7     6537.38     5989.55    269.69 o 
   0   6   7     1319.38     1564.67    165.98 o 
   1   6   7       25.74       55.77     91.79 o 
   2   6   7      141.15      174.54     47.83 o 
   3   6   7    15333.97    15643.40    295.70 o 
   4   6   7     1260.57     1175.99     94.26 o 
   5   6   7     8706.37     8722.88    233.08 o 
   6   6   7      691.79      814.32     92.29 o 
   7   6   7      148.33      225.50     80.46 o 
   8   6   7     1792.85     2031.39    180.04 o 
 -11   7   7       32.08      -60.37    127.22 o 
 -10   7   7      169.01      -26.75    113.54 o 
  -9   7   7     1395.71     1305.81    152.79 o 
  -8   7   7      238.38      296.63    106.10 o 
  -7   7   7    10894.97    10934.10    359.61 o 
  -6   7   7     2142.82     2611.50    201.45 o 
  -5   7   7     2920.69     2936.06    170.19 o 
  -4   7   7      735.95      908.67    100.90 o 
  -3   7   7     9676.75     9420.18    257.62 o 
  -2   7   7       72.32       17.40     54.43 o 
  -1   7   7       57.25      101.06    149.54 o 
   0   7   7      454.48      503.73     97.39 o 
   1   7   7    10966.92    10843.65    253.20 o 
   2   7   7     3372.76     3315.82    125.46 o 
   3   7   7    14465.72    14092.70    288.83 o 
   4   7   7     2512.94     2572.23    132.61 o 
   5   7   7     2215.58     2075.48    125.02 o 
   6   7   7      357.82      224.13     73.98 o 
   7   7   7      364.16      529.52     91.91 o 
   8   7   7     3082.69     2636.79    200.58 o 
 -11   8   7      417.58      261.28    139.88 o 
 -10   8   7      819.63      738.48    201.08 o 
  -9   8   7     2932.26     2742.27    308.80 o 
  -8   8   7     1958.44     1950.54    181.12 o 
  -7   8   7     2852.52     2828.64    285.13 o 
  -6   8   7       93.86       -5.26    163.08 o 
  -5   8   7    15584.82    15125.45    382.43 o 
  -4   8   7    16167.32    15878.06    337.54 o 
  -3   8   7    18985.76    18886.72    529.74 o 
  -2   8   7        7.59       34.29     55.68 o 
  -1   8   7      832.00      919.53     85.53 o 
   0   8   7      346.46      343.82    104.17 o 
   1   8   7     4004.36     4012.11    166.57 o 
   2   8   7     2889.76     3142.18    126.87 o 
   3   8   7     1002.16     1099.70     85.80 o 
   4   8   7     5562.60     5325.26    172.49 o 
   5   8   7     5448.98     5316.76    188.03 o 
   6   8   7      357.91      368.15     81.13 o 
   7   8   7      122.45        4.43     71.62 o 
   8   8   7      468.93      366.51    104.52 o 
 -11   9   7      373.67      140.55    153.56 o 
 -10   9   7     2474.70     2857.13    247.76 o 
  -9   9   7     5145.30     5276.57    373.55 o 
  -8   9   7       64.56      103.78     98.47 o 
  -7   9   7       16.79       -2.59    104.07 o 
  -6   9   7      547.95      380.52    128.36 o 
  -5   9   7     1975.52     1851.67    130.73 o 
  -4   9   7        4.61      102.21     51.84 o 
  -3   9   7     3672.65     3791.63    147.30 o 
  -2   9   7     3760.38     3671.10    190.56 o 
  -1   9   7      137.15      112.33     57.94 o 
   0   9   7     2715.26     2750.40    127.25 o 
   1   9   7       37.87      160.65     63.26 o 
   2   9   7     8683.36     8906.00    274.34 o 
   3   9   7      731.53      779.03     78.59 o 
   4   9   7      185.67      109.33     56.04 o 
   5   9   7      179.93      162.72     66.29 o 
   6   9   7      335.78      265.51     76.40 o 
   7   9   7     2342.15     2527.91    163.66 o 
   8   9   7       30.56       -2.37     94.70 o 
 -10  10   7     2256.81     2150.30    197.74 o 
  -9  10   7     2178.01     2121.32    183.77 o 
  -8  10   7     1845.14     1432.58    258.04 o 
  -7  10   7      412.55      166.61    198.86 o 
  -6  10   7      321.14      207.49     96.47 o 
  -5  10   7      158.10      137.26     75.03 o 
  -4  10   7      971.74      947.44     87.08 o 
  -3  10   7       89.15       71.18     55.32 o 
  -2  10   7      373.27      186.63     66.75 o 
  -1  10   7      742.59      962.70     76.73 o 
   0  10   7      419.54      276.00    133.05 o 
   1  10   7     4008.65     4359.01    171.48 o 
   2  10   7     7445.85     7550.01    309.67 o 
   3  10   7      102.73      120.88     65.49 o 
   4  10   7       64.30       41.23     56.48 o 
   5  10   7     4776.94     4813.58    178.05 o 
   6  10   7     2111.24     1921.68    129.53 o 
   7  10   7       71.51       16.67     87.81 o 
   8  10   7     2125.28     2485.94    201.90 o 
 -10  11   7      191.57      101.84    123.28 o 
  -9  11   7        1.85      -41.72    111.03 o 
  -8  11   7     2041.80     1855.37    299.88 o 
  -7  11   7     2596.89     2538.56    313.25 o 
  -6  11   7        0.04       22.29     81.48 o 
  -5  11   7        7.00       60.19     71.75 o 
  -4  11   7     1126.54     1059.09     82.31 o 
  -3  11   7      616.55      621.63     66.45 o 
  -2  11   7     1377.20     1180.39     78.32 o 
  -1  11   7     1324.42     1501.10     91.17 o 
   0  11   7      677.44      633.89     84.36 o 
   1  11   7      672.56      602.56     89.59 o 
   2  11   7     9627.70     9728.93    233.13 o 
   3  11   7     5819.37     5913.87    180.70 o 
   4  11   7     1317.43     1255.31    101.41 o 
   5  11   7     1178.01     1180.16    118.48 o 
   6  11   7     2344.79     2256.54    145.74 o 
   7  11   7        2.37      -51.23     87.48 o 
   8  11   7     3090.93     3025.28    220.14 o 
 -10  12   7     3123.22     2728.04    214.17 o 
  -9  12   7     4353.51     4277.74    245.97 o 
  -8  12   7     9434.60     9219.34    322.80 o 
  -7  12   7     2084.63     2237.87    211.05 o 
  -6  12   7      380.46      325.78     97.28 o 
  -5  12   7     7261.13     7516.67    262.40 o 
  -4  12   7    16805.82    16838.71    333.17 o 
  -3  12   7     5297.61     5404.94    160.16 o 
  -2  12   7     5031.47     4955.58    152.58 o 
  -1  12   7     1433.26     1491.20    107.09 o 
   0  12   7     4847.05     5004.18    340.89 o 
   1  12   7       72.50        2.37     55.42 o 
   2  12   7     7390.53     7669.04    192.59 o 
   3  12   7     2900.13     2971.73    141.05 o 
   4  12   7      563.76      569.28    101.69 o 
   5  12   7     4246.72     4336.04    253.16 o 
   6  12   7     2228.95     2175.88    132.55 o 
   7  12   7      111.65       72.58    100.94 o 
   8  12   7      447.59      334.32    128.31 o 
 -10  13   7        3.88      107.02    128.76 o 
  -9  13   7     1892.81     1632.75    304.71 o 
  -8  13   7     1060.77      870.76    187.33 o 
  -7  13   7     1439.30     1364.88    151.02 o 
  -6  13   7      357.12      302.69    100.92 o 
  -5  13   7      579.10      617.67     91.78 o 
  -4  13   7     2293.78     2498.87    113.64 o 
  -3  13   7      819.74      816.99     75.61 o 
  -2  13   7      821.19      767.34     72.36 o 
  -1  13   7        9.71       32.81     50.96 o 
   0  13   7     4272.42     4356.30    256.17 o 
   1  13   7      733.70      815.26     89.56 o 
   2  13   7     1717.20     1472.01    150.11 o 
   3  13   7      473.58      427.36     74.11 o 
   4  13   7     8392.92     8104.55    222.31 o 
   5  13   7     1333.90     1491.22    111.38 o 
   6  13   7     1387.78     1308.65    122.46 o 
   7  13   7     2986.49     2717.33    202.99 o 
 -10  14   7       21.45     -125.18    159.98 o 
  -9  14   7     4298.61     4374.48    253.41 o 
  -8  14   7     4266.95     4302.09    240.32 o 
  -7  14   7     1267.59     1420.52    155.19 o 
  -6  14   7      332.33      256.74     95.55 o 
  -5  14   7     1416.39     1448.72    118.51 o 
  -4  14   7    16805.63    16093.99    334.52 o 
  -3  14   7    11336.50    11543.81    309.66 o 
  -2  14   7      323.43      285.94     63.02 o 
  -1  14   7        2.72       18.57     52.98 o 
   0  14   7      526.58      558.71     86.67 o 
   1  14   7    10935.46    10864.79    287.85 o 
   2  14   7     4383.38     4366.05    137.45 o 
   3  14   7        3.28      -64.29    107.12 o 
   4  14   7       18.60      267.44     99.02 o 
   5  14   7     1764.39     1811.30    122.18 o 
   6  14   7      640.91      540.50     97.20 o 
   7  14   7     1233.95     1345.62    245.33 o 
 -10  15   7      244.32       91.41    139.57 o 
  -9  15   7     3130.19     3003.41    217.20 o 
  -8  15   7     3310.07     3308.98    227.27 o 
  -7  15   7     8570.71     9163.69    326.43 o 
  -6  15   7        9.05       31.66     78.49 o 
  -5  15   7      102.28      240.36     81.26 o 
  -4  15   7     3571.92     3477.94    150.04 o 
  -3  15   7     2393.04     2422.77    116.00 o 
  -2  15   7     5841.99     5790.14    173.50 o 
  -1  15   7     4769.18     4884.01    266.88 o 
   0  15   7     2859.04     2723.26    173.96 o 
   1  15   7       60.08        6.14     69.82 o 
   2  15   7      305.85      257.90     55.23 o 
   3  15   7     5428.66     5336.89    256.86 o 
   4  15   7     2022.77     2095.27    130.66 o 
   5  15   7       63.51      122.56     74.27 o 
   6  15   7      754.25      675.36    104.79 o 
   7  15   7     1217.92     1161.76    141.31 o 
  -9  16   7     1752.70     1499.24    252.57 o 
  -8  16   7     6141.48     6187.76    252.09 o 
  -7  16   7      662.26      579.25    128.30 o 
  -6  16   7     1442.91     1403.37    130.78 o 
  -5  16   7     1637.94     1719.51    172.58 o 
  -4  16   7     6365.84     6274.74    189.34 o 
  -3  16   7     4721.79     4497.35    172.12 o 
  -2  16   7      486.37      448.60     71.85 o 
  -1  16   7      902.98      983.43    110.34 o 
   0  16   7     6317.02     6657.10    249.38 o 
   1  16   7       52.80       33.64    114.90 o 
   2  16   7      883.42      899.40     77.63 o 
   3  16   7     2605.06     2705.06    215.26 o 
   4  16   7     1962.27     1882.42    177.87 o 
   5  16   7     6237.43     6046.05    341.10 o 
   6  16   7     5366.01     5320.84    215.10 o 
   7  16   7      252.71      282.22     98.72 o 
  -9  17   7     2748.06     2683.37    284.34 o 
  -8  17   7     1113.64     1134.50    151.15 o 
  -7  17   7       17.02       13.32    104.78 o 
  -6  17   7        5.82      -37.82     84.55 o 
  -5  17   7      435.11      487.99     94.69 o 
  -4  17   7     6090.29     6158.10    218.10 o 
  -3  17   7       18.06       42.44     63.36 o 
  -2  17   7       18.70        1.50     57.29 o 
  -1  17   7      344.85      288.84     87.51 o 
   0  17   7     5921.20     6102.24    228.45 o 
   1  17   7     4251.94     4520.97    207.48 o 
   2  17   7     5775.91     5523.72    165.63 o 
   3  17   7      388.25      453.88     87.86 o 
   4  17   7     5384.62     5802.98    279.94 o 
   5  17   7     5698.12     5855.17    219.69 o 
   6  17   7     1843.20     1849.81    260.48 o 
  -9  18   7     1258.99     1224.61    157.10 o 
  -8  18   7     2354.94     2497.93    247.70 o 
  -7  18   7      652.88      768.10    122.74 o 
  -6  18   7      231.53       51.69     89.44 o 
  -5  18   7     1018.10      987.55    115.09 o 
  -4  18   7     3075.64     3070.96    161.01 o 
  -3  18   7     2973.90     3112.01    168.37 o 
  -2  18   7      484.16      502.89     94.14 o 
  -1  18   7       54.14       98.36     79.22 o 
   0  18   7       61.64       68.78     78.06 o 
   1  18   7     6095.41     6127.37    300.03 o 
   2  18   7     3467.94     3607.61    136.18 o 
   3  18   7      524.76      396.29     80.19 o 
   4  18   7        1.66      -32.24     67.23 o 
   5  18   7     1038.19      992.54    147.43 o 
   6  18   7      137.28      111.60     99.72 o 
  -8  19   7      383.89      317.96    121.93 o 
  -7  19   7       83.32      155.74    106.18 o 
  -6  19   7     1207.10     1334.25    140.70 o 
  -5  19   7      451.89      307.36     97.22 o 
  -4  19   7     3856.71     3674.13    213.29 o 
  -3  19   7     7815.79     7962.53    257.69 o 
  -2  19   7     6198.64     6273.18    232.17 o 
  -1  19   7      912.12      619.75    107.43 o 
   0  19   7     2733.95     2510.05    148.36 o 
   1  19   7       18.06      114.19     73.97 o 
   2  19   7      507.51      616.57     79.05 o 
   3  19   7     6929.32     6693.25    285.06 o 
   4  19   7      999.11      847.68    154.72 o 
   5  19   7       43.73      -53.82    143.10 o 
   6  19   7        0.37     -122.31    305.25 o 
  -8  20   7      297.51      419.81    181.76 o 
  -7  20   7      263.06      500.03    186.89 o 
  -6  20   7      240.06      327.44    121.94 o 
  -5  20   7      988.72      838.48    133.35 o 
  -4  20   7      505.23      713.27    125.38 o 
  -3  20   7     1977.31     1993.66    151.68 o 
  -2  20   7      193.92      326.50    113.48 o 
  -1  20   7     7681.30     7803.79    283.72 o 
   0  20   7    13231.71    13113.28    511.63 o 
   1  20   7     9657.31    10043.54    260.10 o 
   2  20   7       17.38      -19.43     59.62 o 
   3  20   7      174.53      -15.78     84.70 o 
   4  20   7      706.18      911.14    130.99 o 
   5  20   7      537.90      363.40    134.55 o 
  -8  21   7      428.97      372.18    153.05 o 
  -7  21   7     2486.66     2306.50    206.13 o 
  -6  21   7     2833.64     2516.73    205.81 o 
  -5  21   7     1020.62      900.66    188.50 o 
  -4  21   7      266.32      256.82    108.60 o 
  -3  21   7       20.59       43.49     85.42 o 
  -2  21   7      103.96       59.24     87.16 o 
  -1  21   7     3230.64     3538.45    179.82 o 
   0  21   7       53.16      174.19     70.08 o 
   1  21   7     2362.75     2823.32    168.64 o 
   2  21   7     1154.56     1072.11    174.84 o 
   3  21   7     7028.83     6679.48    277.10 o 
   4  21   7      135.88       13.42     99.02 o 
   5  21   7       85.96      -39.50    152.12 o 
  -7  22   7      126.75       92.69    125.28 o 
  -6  22   7       97.98      186.06    119.28 o 
  -5  22   7      812.87      742.10    139.12 o 
  -4  22   7        1.17       -1.06    101.42 o 
  -3  22   7      306.85      234.83     93.99 o 
  -2  22   7     3037.40     3174.57    169.09 o 
  -1  22   7     1265.34     1476.23    147.48 o 
   0  22   7     2584.65     2638.44    170.62 o 
   1  22   7     4584.50     4597.97    293.94 o 
   2  22   7    10937.41    10934.32    341.86 o 
   3  22   7       10.91      -39.27     91.18 o 
   4  22   7      275.50      348.43    115.44 o 
   5  22   7      600.19      790.00    213.23 o 
  -7  23   7      704.04      767.70    163.37 o 
  -6  23   7     8289.21     8191.22    347.88 o 
  -5  23   7     2600.23     2580.54    211.43 o 
  -4  23   7     2705.66     2841.62    212.95 o 
  -3  23   7       35.17      -13.66     86.55 o 
  -2  23   7     2806.91     2957.98    201.22 o 
  -1  23   7     3664.44     3699.30    243.19 o 
   0  23   7     4985.08     5493.47    359.39 o 
   1  23   7       31.76      -40.93    115.26 o 
   2  23   7      101.26      -43.40    137.47 o 
   3  23   7      103.72       27.07     97.86 o 
   4  23   7     2597.37     2547.14    196.93 o 
  -6  24   7     1201.13     1024.94    164.75 o 
  -5  24   7       37.27       10.25    115.14 o 
  -4  24   7     1454.80     1502.08    154.27 o 
  -3  24   7     3895.92     4101.25    219.72 o 
  -2  24   7       46.61       21.48     84.91 o 
  -1  24   7      921.62      697.24    123.37 o 
   0  24   7     1990.83     2163.49    242.60 o 
   1  24   7     1449.20     1559.21    186.61 o 
   2  24   7      681.89      464.47    295.67 o 
   3  24   7      797.07      743.84    138.78 o 
  -5  25   7     3164.98     2933.33    206.61 o 
  -4  25   7       25.43       15.87    100.22 o 
  -3  25   7     2277.82     2400.65    180.35 o 
  -2  25   7        4.83      -61.65     91.89 o 
  -1  25   7      844.05      668.84    125.58 o 
   0  25   7      375.40      288.93     94.18 o 
   1  25   7      198.57       57.21    110.47 o 
   2  25   7      813.28      480.59    166.71 o 
   3  25   7     1274.96     1184.87    171.05 o 
  -5  26   7     1826.99     1906.34    180.59 o 
  -4  26   7     2388.83     2144.56    229.00 o 
  -3  26   7     2796.33     3154.44    208.86 o 
  -2  26   7      262.78      217.75    106.85 o 
  -1  26   7      558.25      413.51    110.01 o 
   0  26   7      841.66      718.38    116.78 o 
   1  26   7      786.35      619.70    177.39 o 
   2  26   7     1323.52     1083.60    346.55 o 
  -3  27   7       59.56      -46.92    111.40 o 
  -2  27   7     2387.95     2419.19    297.32 o 
  -1  27   7     3069.32     3132.93    191.83 o 
   0  27   7     1680.72     1443.64    154.36 o 
   1  27   7      445.03      286.64    278.80 o 
 -11   0   8      357.82      406.44    215.73 o 
 -10   0   8     3908.40     4061.89    395.43 o 
  -9   0   8     2781.91     2383.82    352.88 o 
  -8   0   8       88.51       14.83    140.78 o 
  -7   0   8     9510.83     9332.71    478.60 o 
  -5   0   8      426.82      337.27     74.75 o 
  -4   0   8    10185.23    10730.00    428.40 o 
  -3   0   8     2487.51     2470.65    202.91 o 
  -2   0   8     5013.53     5066.65    416.15 o 
  -1   0   8     1384.04     1499.97    213.46 o 
   0   0   8     2028.68     2384.01    269.63 o 
   2   0   8     2403.96     2561.65    153.95 o 
   3   0   8     2082.83     1874.86    141.37 o 
   4   0   8     8981.05     8400.99    289.83 o 
   5   0   8       13.35        6.98     73.03 o 
   6   0   8      366.23      365.19    136.61 o 
   7   0   8     4255.75     4030.36    303.31 o 
   8   0   8     2168.61     2163.23    314.72 o 
 -11   1   8     1250.61     1180.18    202.12 o 
 -10   1   8      244.68      143.31    135.50 o 
  -9   1   8      225.89      253.44    130.67 o 
  -8   1   8     2433.02     2674.16    209.52 o 
  -7   1   8      903.75     1152.03    149.27 o 
  -6   1   8      958.68      842.16    100.85 o 
  -5   1   8     1739.95     1617.32     94.91 o 
  -4   1   8     2483.16     2391.66    159.66 o 
  -3   1   8     6886.68     6843.54    230.91 o 
  -2   1   8    38207.16    38377.40    917.63 o 
  -1   1   8    21402.24    21083.64    480.64 o 
   0   1   8     1196.75     1114.71    107.50 o 
   1   1   8      213.28      248.15     97.99 o 
   2   1   8       11.82       35.10     49.65 o 
   3   1   8     1266.69     1302.89     88.39 o 
   4   1   8      178.41      177.45     56.23 o 
   5   1   8     2552.57     2760.14    117.58 o 
   6   1   8     2033.36     1973.83    170.25 o 
   7   1   8     1373.44     1405.77    136.22 o 
   8   1   8     2728.94     2598.83    243.36 o 
 -11   2   8      214.71      318.02    158.53 o 
 -10   2   8      252.61      214.35    192.31 o 
  -9   2   8     3127.51     3110.55    236.46 o 
  -8   2   8       34.12       46.92    105.96 o 
  -7   2   8      589.20      496.49    140.86 o 
  -6   2   8      880.64      837.06    129.27 o 
  -5   2   8     5297.82     5589.10    307.67 o 
  -4   2   8     1651.26     1411.27    127.92 o 
  -3   2   8     4345.05     3957.47    200.63 o 
  -2   2   8      161.26      370.81     94.39 o 
  -1   2   8     1345.22     1268.79    136.78 o 
   0   2   8     3092.49     3061.88    146.40 o 
   1   2   8       65.07       60.34     75.39 o 
   2   2   8      181.75      196.32     66.29 o 
   3   2   8     1735.80     1787.67    113.63 o 
   4   2   8      445.48      324.16     72.35 o 
   5   2   8     2333.94     2370.01    142.84 o 
   6   2   8     1302.05     1254.21    126.04 o 
   7   2   8     1450.22     1323.66    153.64 o 
   8   2   8      823.54      412.89    139.78 o 
 -11   3   8      647.32      519.85    174.15 o 
 -10   3   8      115.81      117.20    133.34 o 
  -9   3   8      515.25      472.78    135.02 o 
  -8   3   8      675.00      558.51    133.01 o 
  -7   3   8      759.36      840.42    167.23 o 
  -6   3   8     1675.31     1532.65    309.15 o 
  -5   3   8     2017.66     2120.19    134.04 o 
  -4   3   8      500.44      513.40     83.99 o 
  -3   3   8      365.48      366.22     88.32 o 
  -2   3   8    16948.98    16674.64    469.95 o 
  -1   3   8     7097.35     6661.36    217.31 o 
   0   3   8     1934.31     2175.07    170.26 o 
   1   3   8       93.27        5.16     76.17 o 
   2   3   8      270.30      266.95     68.70 o 
   3   3   8     1345.34     1292.83    100.95 o 
   4   3   8      404.48      253.66     83.79 o 
   5   3   8      592.55      493.84     81.18 o 
   6   3   8     1647.19     1808.74    133.89 o 
   7   3   8     7847.71     7581.85    274.49 o 
   8   3   8     9632.32     9861.28    527.21 o 
 -10   4   8      915.61     1067.45    176.55 o 
  -9   4   8        9.94      -40.57    113.08 o 
  -8   4   8      267.46      349.00    142.75 o 
  -7   4   8     3475.69     3452.47    226.78 o 
  -6   4   8      776.64      742.78    235.49 o 
  -5   4   8     1746.63     1616.87    172.11 o 
  -4   4   8     1127.08     1070.75    105.25 o 
  -3   4   8     1854.45     1913.77    103.39 o 
  -2   4   8    11274.10    10966.67    289.69 o 
  -1   4   8      265.44      197.78     79.11 o 
   0   4   8     1208.16     1262.78     90.82 o 
   1   4   8      122.14       51.98     53.83 o 
   2   4   8     3335.23     3283.22    147.99 o 
   3   4   8      661.86      710.79     83.66 o 
   4   4   8     5719.53     5137.33    186.24 o 
   5   4   8       83.00      102.51     69.56 o 
   6   4   8      311.00      145.18     75.02 o 
   7   4   8     1924.29     1828.18    156.16 o 
   8   4   8     1807.09     2031.56    343.72 o 
 -10   5   8     3223.03     3077.95    403.24 o 
  -9   5   8        9.19      -45.59    120.39 o 
  -8   5   8     3383.88     3422.96    235.45 o 
  -7   5   8     3728.08     4062.10    282.19 o 
  -6   5   8       51.95      -23.86     98.85 o 
  -5   5   8      403.00      297.04     97.96 o 
  -4   5   8      745.52      786.55     88.17 o 
  -3   5   8        8.68      108.94     65.18 o 
  -2   5   8     4155.17     3971.19    153.18 o 
  -1   5   8     3610.24     3509.83    147.30 o 
   0   5   8      836.40     1000.60     87.73 o 
   1   5   8     2972.93     2843.55    217.88 o 
   2   5   8       37.81        9.84     65.10 o 
   3   5   8     3621.90     3665.74    170.85 o 
   4   5   8      422.07      428.26     78.46 o 
   5   5   8     4348.24     4625.05    188.29 o 
   6   5   8       27.25       54.32     73.02 o 
   7   5   8      449.33      515.36    108.17 o 
 -10   6   8     4658.22     6159.77    335.37 o 
  -9   6   8    10906.25    10351.51    449.31 o 
  -8   6   8      223.88      273.82    128.01 o 
  -7   6   8      160.53      -14.14    114.91 o 
  -6   6   8     1430.01     1011.94    238.24 o 
  -5   6   8     3098.61     2991.41    198.82 o 
  -4   6   8     1297.43     1220.91     99.13 o 
  -3   6   8    12334.41    12672.94    345.65 o 
  -2   6   8      109.94      129.57     62.99 o 
  -1   6   8     5892.88     5731.89    187.48 o 
   0   6   8     2517.39     2612.89    122.97 o 
   1   6   8     3142.45     3065.66    175.25 o 
   2   6   8     1892.93     1685.05    116.20 o 
   3   6   8     1189.51     1317.44    109.63 o 
   4   6   8      382.41      290.06    108.64 o 
   5   6   8       45.41       61.49     68.28 o 
   6   6   8     8038.57     8190.45    319.05 o 
   7   6   8     7724.11     7169.71    396.29 o 
 -10   7   8      114.03       79.39    144.80 o 
  -9   7   8     6200.01     6263.50    321.36 o 
  -8   7   8     3303.80     3336.40    258.41 o 
  -7   7   8      119.06     -191.66    260.17 o 
  -6   7   8     3025.07     2834.20    206.75 o 
  -5   7   8     3115.10     3266.26    189.99 o 
  -4   7   8     1627.20     1778.16    119.91 o 
  -3   7   8      446.79      409.80     74.81 o 
  -2   7   8        0.51       -8.05     51.86 o 
  -1   7   8        2.95       14.37     52.67 o 
   0   7   8       72.42       96.34     70.59 o 
   1   7   8     3541.83     3561.70    199.13 o 
   2   7   8     1714.38     1850.77    140.33 o 
   3   7   8       37.79       24.14     64.20 o 
   4   7   8      433.73      304.25     81.56 o 
   5   7   8     2058.04     2093.03    146.57 o 
   6   7   8      310.47      259.61     82.56 o 
   7   7   8      799.04     1131.33    147.47 o 
 -10   8   8     2966.41     3772.93    276.34 o 
  -9   8   8      656.63      461.15    151.13 o 
  -8   8   8     2807.46     2624.65    422.91 o 
  -7   8   8     3465.89     3748.03    257.04 o 
  -6   8   8      261.40      354.28    157.80 o 
  -5   8   8     1809.02     1539.73    136.71 o 
  -4   8   8       26.24       -3.41     69.66 o 
  -3   8   8      628.28      501.73     82.19 o 
  -2   8   8     3279.42     3389.67    148.03 o 
  -1   8   8      121.07      194.64     64.58 o 
   0   8   8       78.53      -27.76     55.51 o 
   1   8   8      344.01      437.16    123.10 o 
   2   8   8     3919.13     3951.98    175.39 o 
   3   8   8     2509.84     2508.65    128.48 o 
   4   8   8     4770.16     4880.07    188.94 o 
   5   8   8      863.17      891.49    102.16 o 
   6   8   8      134.80      193.02     79.51 o 
   7   8   8      852.43      966.26    125.36 o 
 -10   9   8     2393.43     2768.92    582.23 o 
  -9   9   8     5080.68     5345.75    306.95 o 
  -8   9   8        9.02     -112.08    112.08 o 
  -7   9   8        8.71       35.70    193.66 o 
  -6   9   8     5580.43     5571.87    251.27 o 
  -5   9   8     1613.68     1803.16    146.34 o 
  -4   9   8     2836.49     2745.23    132.75 o 
  -3   9   8     1407.41     1443.73    148.34 o 
  -2   9   8       66.96       38.62     57.05 o 
  -1   9   8     1811.43     1803.33    116.95 o 
   0   9   8      151.62      182.53     66.46 o 
   1   9   8       50.52       68.39     60.81 o 
   2   9   8     2855.17     2987.45    256.76 o 
   3   9   8     7550.16     7176.68    205.14 o 
   4   9   8     1055.96     1049.64    102.69 o 
   5   9   8      268.76      267.93     81.07 o 
   6   9   8        3.83       29.23     74.70 o 
   7   9   8     2467.85     2407.43    169.37 o 
 -10  10   8     5113.76     5434.43    322.40 o 
  -9  10   8    10590.05    10533.59    404.98 o 
  -8  10   8     4821.89     4584.41    275.98 o 
  -7  10   8      333.09      134.21    164.39 o 
  -6  10   8      126.84      115.54     91.96 o 
  -5  10   8       52.32       48.00     81.83 o 
  -4  10   8     2915.52     2834.66    136.36 o 
  -3  10   8     7956.26     8093.55    232.66 o 
  -2  10   8      144.72      161.13     71.43 o 
  -1  10   8        8.91      -11.65     57.90 o 
   0  10   8     6028.30     6059.49    270.47 o 
   1  10   8    12999.99    13655.72    418.73 o 
   2  10   8     6344.41     6314.93    326.51 o 
   3  10   8      831.31      835.92     85.66 o 
   4  10   8      906.19      649.31     84.03 o 
   5  10   8      123.38      220.75     79.00 o 
   6  10   8     1216.24     1274.80    122.24 o 
   7  10   8     1603.65     1776.10    167.79 o 
 -10  11   8       49.15     -136.92    142.19 o 
  -9  11   8    11215.89    10998.79    414.79 o 
  -8  11   8      683.62      377.47    293.11 o 
  -7  11   8     3167.35     3150.61    280.07 o 
  -6  11   8     3875.09     3813.63    213.53 o 
  -5  11   8      607.77      618.10    109.30 o 
  -4  11   8      374.24      319.19     73.19 o 
  -3  11   8        4.95       64.18     67.15 o 
  -2  11   8     2478.65     2528.34    137.21 o 
  -1  11   8        4.34      -64.11     64.11 o 
   0  11   8     9592.16     8985.92    550.75 o 
   1  11   8     2286.87     2424.71    189.65 o 
   2  11   8      185.20      119.73     73.73 o 
   3  11   8     4010.35     3906.98    243.93 o 
   4  11   8     1896.39     2002.38    125.44 o 
   5  11   8     9465.86     9565.51    362.52 o 
   6  11   8     5826.39     5577.73    227.45 o 
   7  11   8      533.46      676.46    122.48 o 
 -10  12   8        4.50     -133.62    204.19 o 
  -9  12   8     1294.34     1223.21    319.04 o 
  -8  12   8      850.96      797.08    179.26 o 
  -7  12   8       54.94       51.46    108.48 o 
  -6  12   8       57.15       90.09     92.30 o 
  -5  12   8      175.53      176.10     92.64 o 
  -4  12   8     2704.84     2623.29    134.82 o 
  -3  12   8    20888.09    20954.51    490.97 o 
  -2  12   8     1150.86     1085.59    128.49 o 
  -1  12   8      345.56      264.74     78.35 o 
   0  12   8      912.06      937.26     96.25 o 
   1  12   8      593.29      484.80    120.51 o 
   2  12   8      341.73      244.30     83.76 o 
   3  12   8      120.91      132.95    101.85 o 
   4  12   8     1239.93     1165.80    122.53 o 
   5  12   8      643.31      511.98     87.80 o 
   6  12   8      273.88      305.92     90.78 o 
   7  12   8        9.85      -82.26     93.36 o 
  -9  13   8     2666.05     2564.84    236.58 o 
  -8  13   8        3.03      -97.48    137.61 o 
  -7  13   8        1.62      -67.47     97.91 o 
  -6  13   8     2911.19     2812.38    192.16 o 
  -5  13   8     1558.81     1383.43    144.00 o 
  -4  13   8      396.51      338.64     77.49 o 
  -3  13   8       61.51      150.48     70.68 o 
  -2  13   8      192.52      164.39     85.17 o 
  -1  13   8     3530.50     3373.15    145.63 o 
   0  13   8      530.41      439.02     96.17 o 
   1  13   8        3.07      666.10    333.37 o 
   2  13   8      178.90      330.86     97.68 o 
   3  13   8     2208.94     2019.42    127.70 o 
   4  13   8      193.97       91.39    117.52 o 
   5  13   8     1097.98     1096.01    107.42 o 
   6  13   8     2289.14     2342.01    154.68 o 
  -9  14   8      980.52      940.67    345.84 o 
  -8  14   8    10786.93    11734.29    464.13 o 
  -7  14   8      808.34      679.63    147.53 o 
  -6  14   8      206.59      196.87    103.19 o 
  -5  14   8     1495.65     1574.90    175.25 o 
  -4  14   8    11402.25    11791.54    271.65 o 
  -3  14   8     1473.46     1532.53    108.73 o 
  -2  14   8      861.47      877.77     78.24 o 
  -1  14   8      159.14      104.78     57.17 o 
   0  14   8     1382.92     1770.90    122.41 o 
   1  14   8     7479.10     7503.18    385.46 o 
   2  14   8     6988.65     6850.64    204.18 o 
   3  14   8      293.66      210.61    132.34 o 
   4  14   8     1381.60     1360.65    140.79 o 
   5  14   8     1501.71     1581.87    123.76 o 
   6  14   8     1478.24     1603.06    131.73 o 
  -9  15   8     1018.62      745.74    197.25 o 
  -8  15   8       46.55       -4.17    127.32 o 
  -7  15   8     1663.91     1626.01    170.34 o 
  -6  15   8      485.39      211.07    107.55 o 
  -5  15   8       22.79       91.91     93.13 o 
  -4  15   8        7.90       66.86     65.20 o 
  -3  15   8      542.47      623.93     83.52 o 
  -2  15   8       42.11        1.99     64.07 o 
  -1  15   8      227.16      169.02     88.17 o 
   0  15   8      466.82      580.75    199.02 o 
   1  15   8     1495.26     1396.70    169.37 o 
   2  15   8     1193.09     1328.40     90.36 o 
   3  15   8      122.51       22.18     69.25 o 
   4  15   8      527.50      342.64    183.45 o 
   5  15   8      610.69      438.31    168.89 o 
   6  15   8       92.55      120.00     92.49 o 
  -9  16   8      387.82      222.68    154.48 o 
  -8  16   8     1453.76     1273.58    181.59 o 
  -7  16   8      842.98      930.11    146.52 o 
  -6  16   8     4110.16     4149.52    237.38 o 
  -5  16   8     1714.45     1805.71    136.40 o 
  -4  16   8     5075.58     5143.70    176.44 o 
  -3  16   8    17864.30    18430.51    381.61 o 
  -2  16   8     1263.61     1332.06    101.11 o 
  -1  16   8     1695.98     1868.23    142.77 o 
   0  16   8     1223.95     1001.35    119.89 o 
   1  16   8      623.32      466.99     85.66 o 
   2  16   8      744.77      616.03     99.12 o 
   3  16   8     3515.37     3636.78    173.95 o 
   4  16   8     3011.26     3009.96    197.50 o 
   5  16   8     1364.74     1384.50    251.33 o 
   6  16   8     1968.22     1915.38    155.14 o 
  -8  17   8       26.81       98.68    133.95 o 
  -7  17   8      485.68      424.03    126.10 o 
  -6  17   8     3352.95     3259.12    214.89 o 
  -5  17   8       77.79       96.42     88.08 o 
  -4  17   8        0.44       46.15     68.46 o 
  -3  17   8     3152.01     3283.10    143.97 o 
  -2  17   8      615.68      528.13    100.08 o 
  -1  17   8     1944.60     1673.31    127.38 o 
   1  17   8     1318.91     1388.92    134.12 o 
   2  17   8     1160.32     1054.36    103.95 o 
   3  17   8     2156.45     2446.15    162.24 o 
   4  17   8      332.70      396.22     87.22 o 
   5  17   8      114.09       48.64    187.53 o 
  -8  18   8     3495.64     3914.66    340.44 o 
  -7  18   8     1331.41     1269.24    167.85 o 
  -6  18   8      330.44      234.01    102.90 o 
  -5  18   8     1810.09     1772.20    146.12 o 
  -4  18   8      748.58      669.05    104.86 o 
  -3  18   8       34.09       92.25     82.42 o 
  -2  18   8      726.29      561.23    103.61 o 
  -1  18   8      884.27     1015.43    111.85 o 
   0  18   8       60.69      -22.62    133.18 o 
   1  18   8     1660.36     1705.54    148.83 o 
   2  18   8     1310.91     1438.96    116.45 o 
   3  18   8     1741.00     1878.14    129.65 o 
   4  18   8     2807.58     2938.87    163.52 o 
   5  18   8     2809.07     2723.76    264.80 o 
  -8  19   8     2258.43     2601.79    271.11 o 
  -7  19   8     1395.27     1558.02    178.79 o 
  -6  19   8     3527.91     3685.36    203.44 o 
  -5  19   8       42.75      -40.06    103.03 o 
  -4  19   8     2440.20     2417.17    188.18 o 
  -3  19   8      556.59      686.65    107.26 o 
  -2  19   8      119.96       55.56     86.10 o 
  -1  19   8     1555.37     1833.07    141.74 o 
   0  19   8     5056.76     5309.56    235.28 o 
   1  19   8     7857.19     7912.10    291.82 o 
   2  19   8    10149.86    10529.41    286.14 o 
   3  19   8      481.65      459.83     91.62 o 
   4  19   8      364.62      221.61    103.34 o 
   5  19   8      122.82        8.96    170.64 o 
  -7  20   8      100.48      170.37    144.94 o 
  -6  20   8       58.22      -33.21    111.60 o 
  -5  20   8       32.05       89.09    107.06 o 
  -4  20   8     2889.70     2824.70    201.85 o 
  -3  20   8     3249.16     3335.08    191.85 o 
  -2  20   8       62.66      116.89     98.29 o 
  -1  20   8     2396.49     2657.99    163.34 o 
   0  20   8     2125.07     2221.61    184.33 o 
   1  20   8     2356.71     2359.68    232.45 o 
   2  20   8     1907.84     1671.42    244.11 o 
   3  20   8      479.81      287.99     98.57 o 
   4  20   8     1772.05     1922.01    161.71 o 
  -7  21   8      903.84      687.36    181.53 o 
  -6  21   8     1399.62     1419.71    220.14 o 
  -5  21   8     3963.83     4537.15    261.02 o 
  -4  21   8      481.87      555.41    127.64 o 
  -3  21   8      100.83      -61.43     86.37 o 
  -2  21   8     6127.71     6088.62    252.15 o 
  -1  21   8     3711.11     3803.82    174.80 o 
   0  21   8     2332.69     2004.59    145.63 o 
   1  21   8      740.98      515.11    130.97 o 
   2  21   8      585.72      594.87    194.45 o 
   3  21   8      656.05      737.66    121.33 o 
   4  21   8      406.82      366.48    110.08 o 
  -6  22   8       41.95      235.44    156.62 o 
  -5  22   8       63.89      139.47    136.21 o 
  -4  22   8     6139.86     6136.91    295.20 o 
  -3  22   8     6252.33     6380.77    253.80 o 
  -2  22   8       75.89      161.47    103.93 o 
  -1  22   8     1703.09     1731.05    132.32 o 
   0  22   8      708.70      841.11    114.98 o 
   1  22   8     3409.18     2891.25    256.26 o 
   2  22   8      555.32      499.89    140.14 o 
   3  22   8       43.27      167.05    103.85 o 
  -5  23   8      779.41      584.64    166.48 o 
  -4  23   8     1812.80     2004.27    225.27 o 
  -3  23   8      128.61      135.30    118.41 o 
  -2  23   8      132.96      217.10     87.68 o 
  -1  23   8       81.73       74.04     84.64 o 
   0  23   8     1497.39     1376.81    170.80 o 
   1  23   8     3184.78     3022.28    306.87 o 
   2  23   8     5501.15     5429.34    284.87 o 
  -5  24   8      172.81      100.08    150.13 o 
  -4  24   8       64.77       10.45    136.21 o 
  -3  24   8      127.48        4.24    113.22 o 
  -2  24   8      427.56      380.07     98.48 o 
  -1  24   8      341.42      264.17     94.96 o 
   0  24   8     1433.02     1626.62    213.39 o 
   1  24   8        4.61     -134.56    134.56 o 
   2  24   8     2310.78     2504.22    249.94 o 
  -4  25   8      324.67      482.71    277.60 o 
  -3  25   8     1754.70     2034.92    200.04 o 
  -2  25   8     8105.94     8302.24    291.64 o 
  -1  25   8     8779.60     9094.26    280.68 o 
   0  25   8     6139.97     6625.68    308.78 o 
   1  25   8      244.68      150.51    162.60 o 
 -10   1   9      308.63      372.70    162.56 o 
  -9   1   9      693.21      759.49    162.13 o 
  -8   1   9     2887.81     3023.37    236.96 o 
  -7   1   9     7152.93     6913.54    322.29 o 
  -6   1   9     1922.63     1839.07    123.47 o 
  -5   1   9     1682.42     1760.12    138.20 o 
  -4   1   9      495.92      377.97     85.51 o 
  -3   1   9     9093.71     9254.03    287.21 o 
  -2   1   9     6776.08     6944.48    252.89 o 
  -1   1   9       16.59      137.86    122.95 o 
   0   1   9        5.20       51.63    127.39 o 
   1   1   9     1240.39     1124.06    115.31 o 
   2   1   9     2069.89     2029.38    193.36 o 
   3   1   9     2998.37     2996.75    170.84 o 
   4   1   9     1303.34     1446.81    114.71 o 
   5   1   9     1126.47     1202.30    171.19 o 
   6   1   9      614.58      517.95    111.05 o 
   7   1   9     1582.67     1236.55    258.97 o 
 -10   2   9     1744.31     1616.98    212.09 o 
  -9   2   9     3263.59     3349.91    256.04 o 
  -8   2   9      574.23      462.98    144.82 o 
  -7   2   9       40.45        2.59    121.58 o 
  -6   2   9     1385.51     1297.46    119.88 o 
  -5   2   9     1143.98     1200.59    132.24 o 
  -4   2   9      542.39      384.54     91.36 o 
  -3   2   9     1832.25     2107.64    144.64 o 
  -2   2   9     1208.09     1394.95    129.02 o 
  -1   2   9    14559.42    14087.51    356.06 o 
   0   2   9     1326.09     1281.46    124.28 o 
   1   2   9      866.18      865.57    115.55 o 
   2   2   9        1.87      -16.93     72.71 o 
   3   2   9     3171.42     3232.96    156.34 o 
   4   2   9     2103.52     2162.13    135.18 o 
   5   2   9     1623.46     1748.47    149.28 o 
   6   2   9      121.72      122.75     93.31 o 
   7   2   9      253.75      380.62    197.62 o 
 -10   3   9     1204.28      999.67    188.60 o 
  -9   3   9      509.54      472.69    145.65 o 
  -8   3   9     2759.94     2328.79    372.25 o 
  -7   3   9     4932.51     4783.45    349.85 o 
  -6   3   9     1284.50     1186.36    107.81 o 
  -5   3   9        9.05      -28.88     67.87 o 
  -4   3   9     2810.52     2794.92    186.21 o 
  -3   3   9     6147.63     6551.98    261.33 o 
  -2   3   9    13855.36    13154.35    335.07 o 
  -1   3   9    14917.63    15168.20    371.30 o 
   0   3   9     8710.80     9242.73    429.14 o 
   1   3   9      749.34      537.57    111.34 o 
   2   3   9     9070.60     8746.01    365.32 o 
   3   3   9    12907.23    12863.48    310.64 o 
   4   3   9     5008.90     5291.92    206.55 o 
   5   3   9      868.72      803.67    103.34 o 
   6   3   9       39.90        8.75     96.93 o 
 -10   4   9      787.99     1025.28    190.45 o 
  -9   4   9     1540.21     1579.02    197.95 o 
  -8   4   9     2205.55     2499.20    250.07 o 
  -7   4   9     9862.68     9526.17    699.78 o 
  -6   4   9       19.78      117.86    103.33 o 
  -5   4   9        5.11       24.90     71.77 o 
  -4   4   9        5.36      -47.98     80.77 o 
  -3   4   9      414.09      240.07     84.10 o 
  -2   4   9     1059.40     1087.03    113.03 o 
  -1   4   9     1033.96     1132.59    120.24 o 
   0   4   9        4.15        9.08     93.38 o 
   1   4   9       49.81       66.64    144.71 o 
   2   4   9       97.87      155.27    198.41 o 
   3   4   9      228.84      185.41     73.34 o 
   4   4   9     1718.05     1689.65    133.60 o 
   5   4   9      661.37      599.30     94.43 o 
   6   4   9       32.08      -50.90     88.43 o 
 -10   5   9     2268.98     2306.17    256.88 o 
  -9   5   9      438.32      305.23    147.63 o 
  -8   5   9      307.96      464.84    171.65 o 
  -7   5   9      419.06      534.81    148.48 o 
  -6   5   9     1068.62      902.12    144.85 o 
  -5   5   9    10123.09    10075.94    332.65 o 
  -4   5   9    14177.16    14340.40    395.01 o 
  -3   5   9      308.93      388.26     68.84 o 
  -2   5   9      732.72      725.63     93.35 o 
  -1   5   9        3.41       -7.56     52.39 o 
   0   5   9        8.32      232.77    137.75 o 
   1   5   9      177.74      273.16     93.54 o 
   2   5   9     1989.37     2193.58    283.73 o 
   3   5   9      447.82      420.34     82.81 o 
   4   5   9      627.42      666.78     94.91 o 
   5   5   9      325.89      360.47     88.10 o 
   6   5   9     2218.94     2393.18    177.99 o 
 -10   6   9     2365.91     2348.85    242.04 o 
  -9   6   9       44.47      -33.37    145.81 o 
  -8   6   9     4241.60     4296.19    277.34 o 
  -7   6   9     2218.25     2299.25    215.32 o 
  -6   6   9     5450.41     5270.33    279.76 o 
  -5   6   9     6356.02     6098.83    223.01 o 
  -4   6   9     2948.10     2880.54    155.77 o 
  -3   6   9     2957.32     2795.97    135.48 o 
  -2   6   9     3513.04     3411.52    180.04 o 
  -1   6   9        0.62      -24.38     53.74 o 
   0   6   9      102.61      136.94     63.25 o 
   1   6   9     1270.23     1469.83    130.59 o 
   2   6   9       66.67       15.68    113.55 o 
   3   6   9      693.44      953.86     99.97 o 
   4   6   9     1652.72     1810.59    132.48 o 
   5   6   9       16.21       27.46     74.18 o 
   6   6   9     1039.72      844.87    125.07 o 
  -9   7   9     1932.47     2404.93    233.92 o 
  -8   7   9      319.09      247.34    133.96 o 
  -7   7   9     5754.20     5629.58    306.38 o 
  -6   7   9      103.89       -1.81    102.54 o 
  -5   7   9      255.28      188.51     93.04 o 
  -4   7   9      490.78      532.50     87.94 o 
  -3   7   9       91.85      121.09     65.21 o 
  -2   7   9      829.65      814.19     91.28 o 
  -1   7   9     2910.26     3069.62    149.29 o 
   0   7   9      999.33     1061.69     96.95 o 
   1   7   9        3.55      149.93    144.61 o 
   2   7   9     6634.72     6973.94    260.61 o 
   3   7   9     4970.79     5227.24    200.97 o 
   4   7   9      326.73      340.24     85.11 o 
   5   7   9      610.87      906.79    107.49 o 
   6   7   9       59.19      111.36     94.50 o 
  -9   8   9      948.12      766.28    165.49 o 
  -8   8   9     1987.16     2022.25    362.88 o 
  -7   8   9     3179.12     3208.30    258.36 o 
  -6   8   9      347.44      283.06    123.73 o 
  -5   8   9     8613.61     9013.57    310.39 o 
  -4   8   9     1766.45     1606.27    167.05 o 
  -3   8   9     4771.61     4573.94    179.43 o 
  -2   8   9        0.92      -14.36     60.59 o 
  -1   8   9      578.54      653.02     89.32 o 
   0   8   9     1994.94     2113.75    131.43 o 
   1   8   9    10372.43    10133.89    337.10 o 
   2   8   9    11223.13    11162.09    387.55 o 
   3   8   9     1765.67     1831.99    281.78 o 
   4   8   9     3429.15     3737.24    177.90 o 
   5   8   9     1940.18     1969.51    187.35 o 
   6   8   9       28.60       46.01     83.66 o 
  -9   9   9     1827.72     1926.40    222.11 o 
  -8   9   9      272.99       79.64    182.68 o 
  -7   9   9     1318.02     1088.04    164.73 o 
  -6   9   9     1497.41     1430.57    171.01 o 
  -5   9   9      760.56      663.18    116.82 o 
  -4   9   9    12461.40    13023.69    325.02 o 
  -3   9   9      958.33     1013.50    114.41 o 
  -2   9   9       94.36       91.91     65.54 o 
  -1   9   9     1122.61     1129.69    106.70 o 
   0   9   9      164.84       14.63     67.28 o 
   1   9   9       17.28      128.09     73.66 o 
   2   9   9       30.20       44.90     95.29 o 
   3   9   9      924.96      783.57    169.60 o 
   4   9   9     3521.26     3578.58    175.75 o 
   5   9   9      520.00      427.95     93.39 o 
   6   9   9      152.87      173.06     91.53 o 
  -9  10   9     5403.60     5466.86    325.62 o 
  -8  10   9    12146.12    12015.50    745.86 o 
  -7  10   9     2256.82     2158.32    210.36 o 
  -6  10   9       87.60       -0.37     98.22 o 
  -5  10   9      356.19      346.40    105.04 o 
  -4  10   9      143.50       58.83     74.59 o 
  -3  10   9      226.16      272.61     81.79 o 
  -2  10   9      141.56       63.09     79.91 o 
  -1  10   9     1243.71     1315.60    115.25 o 
   0  10   9     4000.30     4218.28    187.86 o 
   1  10   9        6.53       90.18     97.01 o 
   2  10   9      689.09      829.13    114.86 o 
   3  10   9     1200.73     1246.69    179.22 o 
   4  10   9     2996.70     2671.67    156.15 o 
   5  10   9      557.54      587.90    100.63 o 
   6  10   9     1534.83     1633.43    139.56 o 
  -9  11   9     2306.14     1786.26    297.44 o 
  -8  11   9       39.56     -128.86    143.02 o 
  -7  11   9      447.05      275.99    133.28 o 
  -6  11   9      349.94      339.93    115.38 o 
  -5  11   9      340.38      207.25    102.29 o 
  -4  11   9     1191.45     1115.36    139.85 o 
  -3  11   9        7.07        2.24     63.94 o 
  -2  11   9     1175.32     1077.21    109.08 o 
  -1  11   9      723.16      649.59    142.53 o 
   0  11   9      272.05      171.64    138.58 o 
   1  11   9      524.56      462.65     93.32 o 
   2  11   9        9.01       55.67     87.09 o 
   3  11   9       47.61      145.65    435.71 o 
   4  11   9      154.12      118.11     71.89 o 
   5  11   9      256.94      177.70     85.12 o 
   6  11   9      104.81      244.85    182.17 o 
  -9  12   9      728.37      866.10    384.63 o 
  -8  12   9      556.30      638.00    176.95 o 
  -7  12   9     1665.60     1610.96    172.39 o 
  -6  12   9     7063.82     7501.12    345.38 o 
  -5  12   9     7949.20     7937.54    306.25 o 
  -4  12   9     3124.42     3225.97    157.85 o 
  -3  12   9      263.77      500.23     93.98 o 
  -2  12   9     1957.86     2063.16    145.73 o 
  -1  12   9     4785.50     5015.57    206.31 o 
   0  12   9    10014.51     9591.79    320.10 o 
   1  12   9    16074.60    16141.01    532.23 o 
   2  12   9    28079.30    27689.33    554.87 o 
   3  12   9      641.10      324.55    166.39 o 
   4  12   9      803.91      840.90    106.16 o 
   5  12   9      408.20      217.49     99.35 o 
  -8  13   9       61.31       60.65    150.30 o 
  -7  13   9      856.93      673.40    140.85 o 
  -6  13   9      527.43      437.29    124.01 o 
  -5  13   9      525.20      492.88    119.50 o 
  -4  13   9     1221.57     1338.10    112.88 o 
  -3  13   9      397.05      316.82     88.27 o 
  -2  13   9     2222.67     2201.22    131.13 o 
  -1  13   9     2364.99     2356.47    149.78 o 
   0  13   9       16.26       38.71     79.96 o 
   1  13   9      832.40      792.36    168.25 o 
   2  13   9        0.43       66.28     89.82 o 
   3  13   9      161.69      141.09     74.91 o 
   4  13   9       10.46      -44.09     71.47 o 
   5  13   9      874.28      949.54    121.63 o 
  -8  14   9      179.22      242.74    147.45 o 
  -7  14   9      139.44      118.12    114.30 o 
  -6  14   9      298.76      374.73    122.15 o 
  -5  14   9     5225.67     5377.77    272.83 o 
  -4  14   9     3805.09     4363.32    226.75 o 
  -3  14   9     9452.97     9151.47    279.07 o 
  -2  14   9      477.43      525.01     90.51 o 
  -1  14   9        1.92       83.22     85.78 o 
   0  14   9      855.37      818.77    110.21 o 
   1  14   9     8241.60     8526.63    522.82 o 
   2  14   9     6585.06     6770.59    229.99 o 
   3  14   9       78.73       38.18     75.29 o 
   4  14   9     1420.13     1381.34    221.06 o 
   5  14   9      210.65      319.76    173.26 o 
  -8  15   9       23.08      150.93    151.09 o 
  -7  15   9     1493.70     1171.50    161.53 o 
  -6  15   9      251.23      422.63    126.82 o 
  -5  15   9        0.94      -85.97     98.87 o 
  -4  15   9        3.59      -61.56     95.28 o 
  -3  15   9     1717.34     1860.05    136.46 o 
  -2  15   9    16867.32    17096.46    384.53 o 
  -1  15   9      496.90      375.01    115.70 o 
   0  15   9      861.04      693.35    122.30 o 
   1  15   9      141.51       30.34     91.99 o 
   2  15   9     1135.71     1196.78    115.24 o 
   3  15   9      286.30      101.82    109.04 o 
   4  15   9     1638.68     1336.41    244.34 o 
   5  15   9     1249.90      717.06    762.91 o 
  -8  16   9     1341.07     1091.08    203.92 o 
  -7  16   9     1633.86     1514.86    187.37 o 
  -6  16   9      386.41      423.55    130.07 o 
  -5  16   9       19.47      -37.27    100.49 o 
  -4  16   9     2930.40     2826.43    192.18 o 
  -3  16   9      321.31      405.10    113.65 o 
  -2  16   9        0.97      -58.01     83.34 o 
  -1  16   9     3845.56     3817.18    220.22 o 
   0  16   9     1655.77     1815.84    161.20 o 
   1  16   9     3319.30     3602.42    185.39 o 
   2  16   9     6025.71     6160.86    270.69 o 
   3  16   9      474.99      375.00     93.81 o 
   4  16   9     5809.27     6404.24    339.01 o 
  -7  17   9     1834.63     2127.88    280.24 o 
  -6  17   9      844.11      867.43    148.34 o 
  -5  17   9      179.35      101.36    109.97 o 
  -4  17   9     1689.45     1639.37    195.64 o 
  -3  17   9       25.83      -22.85     98.45 o 
  -2  17   9     1323.32     1214.01    135.97 o 
  -1  17   9     1657.27     1924.86    207.62 o 
   0  17   9     1631.43     1741.09    205.92 o 
   1  17   9       30.82     -150.72    150.72 o 
   2  17   9      166.75       80.02     91.19 o 
   3  17   9      668.77      667.78    106.41 o 
   4  17   9       50.61       -5.22     83.05 o 
  -7  18   9      374.53      584.68    150.03 o 
  -6  18   9     4440.14     4673.50    319.65 o 
  -5  18   9     3974.59     4025.82    292.41 o 
  -4  18   9     7892.42     7832.45    385.48 o 
  -3  18   9     1313.72     1143.13    152.80 o 
  -2  18   9      250.23      446.51    108.36 o 
  -1  18   9     3993.01     3927.58    233.48 o 
   0  18   9       40.47       14.10     94.79 o 
   1  18   9     3965.04     3957.88    346.24 o 
   2  18   9     1017.77     1113.40    183.21 o 
   3  18   9        6.89       12.63     83.97 o 
  -6  19   9     4829.06     5049.55    330.34 o 
  -5  19   9     6314.76     5766.13    345.04 o 
  -4  19   9     2029.68     1803.05    212.69 o 
  -3  19   9     1758.75     1808.82    219.98 o 
  -2  19   9     1741.26     1923.25    179.07 o 
  -1  19   9       10.68      -70.39     94.06 o 
   0  19   9        0.96      -35.50    122.87 o 
   1  19   9       14.56      -71.56     80.15 o 
   2  19   9      837.30      925.76    182.36 o 
   3  19   9     2328.42     2172.39    229.53 o 
  -6  20   9     2350.39     2259.84    244.19 o 
  -5  20   9      352.63      385.67    157.89 o 
  -4  20   9     3144.93     3340.47    280.20 o 
  -3  20   9     3711.30     3479.43    424.34 o 
  -2  20   9      109.28       39.53     99.06 o 
  -1  20   9     2033.61     2428.41    199.71 o 
   0  20   9      101.05       73.90     93.88 o 
   1  20   9      446.97      481.08    220.94 o 
   2  20   9       78.32      102.07    228.96 o 
  -5  21   9      146.75      243.40    145.89 o 
  -4  21   9       60.04      157.19    141.70 o 
  -3  21   9      497.12      220.03    173.67 o 
  -2  21   9        8.84      -56.81    100.27 o 
  -1  21   9     4425.28     4556.26    248.11 o 
   0  21   9     2459.06     2504.81    199.17 o 
   1  21   9        5.37     -131.47    169.45 o 
   2  21   9      144.20       18.99     99.62 o 
  -4  22   9        4.41        4.38    138.62 o 
  -3  22   9      257.39      321.35    154.95 o 
  -2  22   9      109.29      -65.65    105.96 o 
  -1  22   9      214.24      216.34    101.84 o 
   0  22   9      398.60      205.09    121.29 o 
   1  22   9       93.73      -22.15    247.71 o 
  -3  23   9     6750.50     7044.43    416.33 o 
  -2  23   9     5108.88     5642.53    318.14 o 
  -1  23   9     2173.93     2375.05    175.74 o 
  -9   0  10     8616.92     8846.48    708.82 o 
  -8   0  10      782.98      705.97    277.88 o 
  -7   0  10        6.13      245.25    179.60 o 
  -6   0  10     4045.10     3274.97    281.79 o 
  -5   0  10     1219.95     1030.62    168.64 o 
  -4   0  10       14.33       66.97    109.85 o 
  -3   0  10     1062.99      604.45    152.30 o 
  -2   0  10       79.54       84.38    118.07 o 
  -1   0  10       17.23      106.13    127.70 o 
   0   0  10      602.65      594.35    466.73 o 
   1   0  10    10095.17    10452.67   1111.94 o 
   2   0  10    16451.27    16893.68   1062.21 o 
   3   0  10     1408.60     1377.61    226.92 o 
   4   0  10      213.66      381.80    148.85 o 
   5   0  10       68.32     -113.88    127.54 o 
  -9   1  10      268.43       10.49    158.80 o 
  -8   1  10     1806.16     1687.11    205.29 o 
  -7   1  10      244.10      308.99    132.94 o 
  -6   1  10      204.84      119.62    101.55 o 
  -5   1  10      226.77        1.90     83.81 o 
  -4   1  10     1887.71     1645.30    141.07 o 
  -3   1  10    10705.44    10400.30    333.58 o 
  -2   1  10    18982.96    19248.12    509.37 o 
  -1   1  10     1734.60     1771.32    172.50 o 
   0   1  10       23.72      118.99    131.37 o 
   1   1  10      799.59      781.38    112.95 o 
   2   1  10     2967.75     3035.79    396.17 o 
   3   1  10    15127.73    15509.54    365.16 o 
   4   1  10    16866.21    17089.21    441.31 o 
   5   1  10     2699.64     2875.88    195.55 o 
  -9   2  10       13.18        7.44    137.89 o 
  -8   2  10        9.09       26.41    129.51 o 
  -7   2  10     2979.84     2705.08    384.56 o 
  -6   2  10     3979.76     3538.86    237.01 o 
  -5   2  10      455.02      343.06     91.14 o 
  -4   2  10     1332.74     1200.74    136.88 o 
  -3   2  10     3187.96     3269.58    189.52 o 
  -2   2  10       86.82       12.73     79.28 o 
  -1   2  10     3892.53     3964.27    215.81 o 
   0   2  10     2171.50     2342.57    247.47 o 
   1   2  10     2241.14     1945.35    288.51 o 
   2   2  10       58.67       57.05    220.49 o 
   3   2  10       11.41       43.00     71.37 o 
   4   2  10       80.69      177.70     93.83 o 
   5   2  10      126.63       -3.04     93.73 o 
  -9   3  10     1730.01     1941.97    223.12 o 
  -8   3  10     2293.64     2085.94    228.64 o 
  -7   3  10     3426.33     3657.80    300.10 o 
  -6   3  10     5104.65     4850.29    310.04 o 
  -5   3  10     3248.22     3455.55    184.16 o 
  -4   3  10     4013.91     4122.79    204.77 o 
  -3   3  10     2177.80     2437.87    181.65 o 
  -2   3  10     1864.53     1871.06    152.71 o 
  -1   3  10      229.23      352.17     92.18 o 
   0   3  10      655.83      741.25    109.59 o 
   1   3  10      375.43      272.30     95.80 o 
   2   3  10       77.54       90.01     97.95 o 
   3   3  10     3308.98     3278.80    301.57 o 
   4   3  10     2623.50     2694.80    159.15 o 
   5   3  10        3.24      -67.63     95.90 o 
  -9   4  10      808.82     1138.86    196.51 o 
  -8   4  10     4607.86     4238.29    323.64 o 
  -7   4  10      934.22      848.08    177.16 o 
  -6   4  10        9.95     -107.41    107.41 o 
  -5   4  10      335.34      245.32    100.28 o 
  -4   4  10      520.22      363.42    102.57 o 
  -3   4  10       67.13      102.19     83.45 o 
  -2   4  10     1239.10     1382.33    141.37 o 
  -1   4  10      201.75       57.79     84.64 o 
   0   4  10       62.96       76.10     85.66 o 
   1   4  10      497.45      479.25    222.84 o 
   2   4  10      923.38      510.73    344.80 o 
   3   4  10     3100.08     3176.14    266.98 o 
   4   4  10      282.30      207.82     85.75 o 
   5   4  10     1463.53     1485.47    152.20 o 
  -9   5  10     1492.84     1633.80    218.05 o 
  -8   5  10     1946.52     2137.50    215.73 o 
  -7   5  10      735.99      605.26    165.39 o 
  -6   5  10       50.38      -39.57    121.25 o 
  -5   5  10     1268.19     1255.59    190.42 o 
  -4   5  10      384.84      271.33    106.79 o 
  -3   5  10     7845.77     7785.14    259.55 o 
  -2   5  10    11868.74    12006.50    331.59 o 
  -1   5  10     3840.72     3696.52    189.59 o 
   0   5  10     1090.75     1293.67    131.17 o 
   1   5  10       18.63       71.37    124.23 o 
   2   5  10     7347.20     6658.02    607.15 o 
   3   5  10     6126.07     6058.01    241.86 o 
   4   5  10      530.31      321.59     91.90 o 
   5   5  10      183.18       81.59    100.51 o 
  -9   6  10     1909.04     2043.33    335.45 o 
  -8   6  10      186.22      215.30    148.95 o 
  -7   6  10     2368.70     2092.16    230.24 o 
  -6   6  10      944.77     1127.04    179.95 o 
  -5   6  10      518.42      535.02    145.96 o 
  -4   6  10    10736.15    10784.47    378.66 o 
  -3   6  10     1293.01     1337.25    139.20 o 
  -2   6  10     1070.04      944.34    112.41 o 
  -1   6  10      173.48       71.09     80.17 o 
   0   6  10     3475.49     3532.91    189.67 o 
   1   6  10       39.27       85.84    188.11 o 
   2   6  10       25.58      -16.12    188.84 o 
   3   6  10      172.63      133.40     80.38 o 
   4   6  10      849.13      676.17    106.95 o 
   5   6  10      270.63      323.08    110.54 o 
  -8   7  10       41.68       93.64    136.01 o 
  -7   7  10     7420.20     8397.47    459.12 o 
  -6   7  10     7780.82     7967.47    415.10 o 
  -5   7  10      633.75      649.28    152.48 o 
  -4   7  10     8197.36     7843.61    289.53 o 
  -3   7  10     9026.78     9103.47    354.92 o 
  -2   7  10      633.60      665.84    114.60 o 
  -1   7  10       17.85      -15.42     66.50 o 
   0   7  10     1277.49     1335.93    113.74 o 
   1   7  10     1087.62      712.16    182.99 o 
   2   7  10      412.27      187.78    150.14 o 
   3   7  10       42.49      -53.02    100.09 o 
   4   7  10     1962.23     2144.01    157.19 o 
   5   7  10     2598.69     3068.27    202.24 o 
  -8   8  10     7066.62     7648.82    435.65 o 
  -7   8  10     7530.68     7630.23    534.41 o 
  -6   8  10     1792.04     2032.16    220.47 o 
  -5   8  10     8489.89     9152.80    350.18 o 
  -4   8  10      110.66      159.63     96.34 o 
  -3   8  10     1251.84     1411.13    137.46 o 
  -2   8  10     3853.04     3804.89    173.37 o 
  -1   8  10     1273.78     1536.22    115.94 o 
   0   8  10     1919.69     1826.03    128.10 o 
   1   8  10     1661.71     1641.81    138.43 o 
   2   8  10      208.25       45.97    164.20 o 
   3   8  10     5226.10     5624.07    394.78 o 
   4   8  10     3431.78     3900.80    193.90 o 
   5   8  10        5.26      -46.59     83.99 o 
  -8   9  10      209.91       42.25    173.54 o 
  -7   9  10       61.98      125.29    142.11 o 
  -6   9  10       77.92       36.27    138.60 o 
  -5   9  10     1957.31     1980.77    240.65 o 
  -4   9  10     2171.09     2133.62    128.74 o 
  -3   9  10      655.85      597.44     95.82 o 
  -2   9  10       56.78       20.73     72.02 o 
  -1   9  10      572.42      569.73     97.50 o 
   0   9  10      817.08      764.54     99.35 o 
   1   9  10     1012.43     1014.91    113.85 o 
   2   9  10      106.56      -52.64    154.93 o 
   3   9  10       99.99       11.15    172.42 o 
   4   9  10      722.20      671.80    251.56 o 
  -8  10  10     2361.74     2186.33    378.87 o 
  -7  10  10     4811.46     5152.20    339.12 o 
  -6  10  10     3018.20     2708.70    228.99 o 
  -5  10  10     7267.62     7330.72    485.00 o 
  -4  10  10     8885.42     9500.34    338.46 o 
  -3  10  10     7603.82     7323.37    286.42 o 
  -2  10  10       53.11       83.14     77.64 o 
  -1  10  10     1704.82     2067.61    143.98 o 
   0  10  10    10695.68    10925.60    296.20 o 
   1  10  10     6317.85     6225.36    261.01 o 
   2  10  10     4619.13     4389.99    309.24 o 
   3  10  10      251.96      113.33    164.66 o 
   4  10  10       28.86      -11.64     80.00 o 
  -8  11  10       59.09       13.41    161.49 o 
  -7  11  10      241.96       77.76    147.27 o 
  -6  11  10       17.87       63.85    112.62 o 
  -5  11  10      519.82      521.81    125.54 o 
  -4  11  10     4027.47     4262.80    248.04 o 
  -3  11  10     2597.92     2647.48    162.45 o 
  -2  11  10      339.65      180.04     98.18 o 
  -1  11  10     2047.27     2002.85    291.51 o 
   0  11  10     2556.35     2766.13    168.22 o 
   1  11  10       21.62       33.15     76.99 o 
   2  11  10     2845.44     2917.79    200.92 o 
   3  11  10     2306.98     2385.80    159.50 o 
   4  11  10      347.85      241.23     94.44 o 
  -7  12  10     1040.72     1052.91    181.30 o 
  -6  12  10       10.78      127.76    117.42 o 
  -5  12  10      242.34      114.37    109.56 o 
  -4  12  10      548.48      448.67    124.03 o 
  -3  12  10     4142.92     4171.63    177.65 o 
  -2  12  10      237.08      259.99     92.68 o 
  -1  12  10      823.40     1088.33    231.92 o 
   0  12  10      127.54      270.37    106.28 o 
   1  12  10      130.72       36.48    163.23 o 
   2  12  10     2236.47     2237.16    155.45 o 
   3  12  10      154.80      201.72     87.75 o 
   4  12  10      653.60      527.35    113.96 o 
  -7  13  10     1821.84     1719.52    191.84 o 
  -6  13  10     1280.46     1157.83    161.02 o 
  -5  13  10        9.86       87.24    110.06 o 
  -4  13  10     1093.19     1035.09    153.45 o 
  -3  13  10      875.84     1006.46    108.57 o 
  -2  13  10      139.05      125.55     79.17 o 
  -1  13  10        9.88       20.44     84.52 o 
   0  13  10      361.16      365.97    109.12 o 
   1  13  10     1418.65     1220.60    141.13 o 
   2  13  10      390.56      175.19    121.56 o 
   3  13  10      727.62      684.03    114.08 o 
  -7  14  10     1944.84     1730.22    215.65 o 
  -6  14  10     3592.13     3717.04    242.73 o 
  -5  14  10      207.34      227.27    121.03 o 
  -4  14  10     2786.73     2956.00    215.43 o 
  -3  14  10     1411.63     1565.47    126.17 o 
  -2  14  10      899.37     1088.66    137.12 o 
  -1  14  10     3720.38     3836.35    208.37 o 
   0  14  10    13442.50    13832.01    622.35 o 
   1  14  10    10645.54    10649.39    348.67 o 
   2  14  10     2926.06     3266.62    270.91 o 
   3  14  10        4.22      -58.31     78.68 o 
  -6  15  10      300.67      265.67    131.40 o 
  -5  15  10     1408.66     1677.70    177.76 o 
  -4  15  10      458.92      455.25    160.88 o 
  -3  15  10     2912.60     2619.13    208.33 o 
  -2  15  10     2943.65     3347.21    197.15 o 
  -1  15  10      233.75      354.53    108.33 o 
   0  15  10       15.15       59.52    100.53 o 
   1  15  10       10.47       48.11     86.53 o 
   2  15  10     1370.21     1449.21    149.84 o 
   3  15  10     3162.16     3206.27    172.88 o 
  -6  16  10     1514.39     1513.18    212.22 o 
  -5  16  10     1833.04     2005.05    227.02 o 
  -4  16  10     1309.78     1416.41    264.04 o 
  -3  16  10       55.39       35.03    112.15 o 
  -2  16  10     4493.06     4444.65    228.27 o 
  -1  16  10    14264.11    15355.97    443.40 o 
   0  16  10     4586.26     4694.92    256.92 o 
   1  16  10     2285.04     2446.11    188.53 o 
   2  16  10     4217.41     4418.99    345.27 o 
  -6  17  10     1095.70     1027.41    536.42 o 
  -5  17  10     5719.06     5391.56    343.44 o 
  -4  17  10     4389.99     4061.29    323.64 o 
  -3  17  10     2353.08     2446.23    215.93 o 
  -2  17  10      362.89      329.71    112.83 o 
  -1  17  10      656.20      871.22    139.98 o 
   0  17  10     1361.59     1165.96    193.58 o 
   1  17  10     2960.33     3117.66    297.27 o 
   2  17  10       29.64      -41.19    140.79 o 
  -5  18  10      912.23      951.84    194.27 o 
  -4  18  10      747.78      426.05    165.61 o 
  -3  18  10     1371.63     1497.79    183.36 o 
  -2  18  10      153.14      155.49    106.82 o 
  -1  18  10      217.86      119.40    107.15 o 
   0  18  10       43.43      107.56    111.63 o 
   1  18  10       38.61       15.25     93.30 o 
  -4  19  10      206.46      252.45    162.06 o 
  -3  19  10      723.72      609.19    149.90 o 
  -2  19  10      678.67      729.89    154.06 o 
  -1  19  10     1395.76     1394.05    161.99 o 
   0  19  10        0.19      -52.91    108.06 o 
  -3  20  10      822.52      926.43    203.10 o 
  -2  20  10        0.01       -8.03    121.48 o 
  -1  20  10     1024.64      822.73    144.48 o 
  -8   1  11      410.07      607.55    272.34 o 
  -7   1  11     1934.25     2279.21    270.42 o 
  -6   1  11     1339.19     1290.89    289.80 o 
  -5   1  11      146.41      121.35     93.92 o 
  -4   1  11     4253.93     4332.31    240.36 o 
  -3   1  11     4608.15     4342.84    229.10 o 
  -2   1  11     7431.30     7336.81    297.46 o 
  -1   1  11     1243.11     1492.80    155.81 o 
   0   1  11     1241.32     1246.38    160.47 o 
   1   1  11      258.21      280.48    132.05 o 
   2   1  11     6783.74     6591.78    637.92 o 
   3   1  11     9077.57     9593.81    479.67 o 
  -8   2  11      813.13     1012.97    338.06 o 
  -7   2  11     1594.62     1792.69    344.49 o 
  -6   2  11      107.98      -14.56    183.24 o 
  -5   2  11        4.95      -46.44    111.45 o 
  -4   2  11       94.75       33.15     93.56 o 
  -3   2  11     7012.09     7168.55    348.68 o 
  -2   2  11      269.79      461.30    111.67 o 
  -1   2  11      806.10      828.27    135.08 o 
   0   2  11       12.74      -94.12     94.12 o 
   1   2  11       47.50      -57.00    112.53 o 
   2   2  11     2542.99     2612.54    305.08 o 
   3   2  11     3648.05     3915.58    351.54 o 
  -7   3  11      338.79      245.24    193.02 o 
  -6   3  11     1217.35     1413.09    190.38 o 
  -5   3  11     4889.95     4721.47    281.54 o 
  -4   3  11     4914.97     4896.86    236.15 o 
  -3   3  11     4286.29     4035.23    224.60 o 
  -2   3  11     5660.69     5630.33    283.62 o 
  -1   3  11     4476.63     4526.53    269.67 o 
   0   3  11       70.41      120.79     98.45 o 
   1   3  11      708.12      638.50    217.80 o 
   2   3  11     8595.77     8653.24    317.64 o 
   3   3  11    12804.93    13248.49    371.13 o 
  -7   4  11     4821.64     5136.23    349.26 o 
  -6   4  11      365.24      469.86    129.70 o 
  -5   4  11     2087.62     2461.05    216.13 o 
  -4   4  11      262.53      476.02    110.50 o 
  -3   4  11     1827.96     1652.67    158.46 o 
  -2   4  11     1117.32     1121.72    142.13 o 
  -1   4  11     3774.31     3892.84    225.94 o 
   0   4  11     1565.90     2226.61    180.37 o 
   1   4  11     1247.24     1325.61    155.51 o 
   2   4  11      302.00      246.78    272.93 o 
   3   4  11     1663.05     1512.91    253.94 o 
  -7   5  11     1244.30     1069.37    206.16 o 
  -6   5  11     2905.65     2987.11    266.80 o 
  -5   5  11     3332.42     2880.59    232.36 o 
  -4   5  11     3859.06     3813.06    210.71 o 
  -3   5  11      949.77      955.79    135.47 o 
  -2   5  11      415.57      371.42    101.82 o 
  -1   5  11       49.86       73.37     90.49 o 
   0   5  11        2.93       27.20     91.50 o 
   1   5  11     1807.97     1783.24    157.74 o 
   2   5  11      685.50      482.36    109.38 o 
   3   5  11      122.47      -41.43    232.27 o 
  -7   6  11     4604.14     5050.77    369.46 o 
  -6   6  11     1962.86     2182.16    243.05 o 
  -5   6  11     2124.46     2172.17    296.40 o 
  -4   6  11        5.33      -84.91     84.91 o 
  -3   6  11     7980.34     8073.71    280.47 o 
  -2   6  11     5044.08     5362.00    234.86 o 
  -1   6  11     3643.17     3289.50    192.22 o 
   0   6  11     2901.09     3178.34    210.08 o 
   1   6  11     8120.64     8046.10    386.38 o 
   2   6  11      344.27       57.24    146.68 o 
   3   6  11      275.82      537.28    131.03 o 
  -7   7  11     5067.97     5072.48    351.66 o 
  -6   7  11      684.51      981.15    255.70 o 
  -5   7  11       21.03      -31.45    136.96 o 
  -4   7  11      715.08      612.44    181.32 o 
  -3   7  11      725.71      696.55    114.35 o 
  -2   7  11     2160.22     2188.49    161.15 o 
  -1   7  11      951.35     1071.77    130.61 o 
   0   7  11     1085.81     1056.13    150.02 o 
   1   7  11     1793.68     1576.22    207.64 o 
   2   7  11     1889.38     1847.07    242.37 o 
   3   7  11     1477.69     1505.17    233.04 o 
  -7   8  11     1110.58     1013.71    214.10 o 
  -6   8  11     4525.70     4710.06    326.61 o 
  -5   8  11     2189.62     2011.55    227.58 o 
  -4   8  11      129.28      127.09    138.98 o 
  -3   8  11      426.69      511.69    120.75 o 
  -2   8  11     1436.98     1472.36    140.28 o 
  -1   8  11       70.00        1.25     88.90 o 
   0   8  11       54.84      -13.64    132.80 o 
   1   8  11     1666.94     1468.91    153.88 o 
   2   8  11      555.14      313.22    116.26 o 
   3   8  11      768.93      675.35    224.56 o 
  -7   9  11      206.58       80.46    204.80 o 
  -6   9  11       28.43      -20.36    147.09 o 
  -5   9  11     2404.22     2901.07    258.35 o 
  -4   9  11     6189.28     5878.72    364.95 o 
  -3   9  11      813.63      884.26    137.67 o 
  -2   9  11     1417.14     1515.34    147.33 o 
  -1   9  11      946.30      718.74    118.75 o 
   0   9  11     1240.71     1470.00    253.80 o 
   1   9  11        0.58     -120.02    138.12 o 
   2   9  11       56.68      -89.17     89.17 o 
  -6  10  11      529.70      500.85    175.00 o 
  -5  10  11     2039.56     2370.44    219.76 o 
  -4  10  11       39.03       16.85    114.71 o 
  -3  10  11     2543.83     2144.86    214.28 o 
  -2  10  11      577.48      564.49    126.58 o 
  -1  10  11       91.64       11.85     91.51 o 
   0  10  11      627.11      302.23    142.00 o 
   1  10  11       97.60      -32.06     96.65 o 
   2  10  11       32.44      -45.47    139.32 o 
  -6  11  11     1782.87     1677.70    232.99 o 
  -5  11  11      397.96      409.53    145.95 o 
  -4  11  11     2113.13     2016.51    195.08 o 
  -3  11  11      161.19      133.29    143.85 o 
  -2  11  11       29.44       -4.19    118.76 o 
  -1  11  11      403.85      474.43    131.83 o 
   0  11  11       37.11      -97.82     97.82 o 
   1  11  11       62.03      -98.92    219.31 o 
   2  11  11      122.85       22.07    131.07 o 
  -6  12  11     6511.32     6722.67    520.11 o 
  -5  12  11     5342.89     5983.67    313.98 o 
  -4  12  11     4208.60     4485.15    265.93 o 
  -3  12  11      990.37      823.57    147.61 o 
  -2  12  11      531.83      376.98    133.68 o 
  -1  12  11     8982.97     9008.63    366.76 o 
   0  12  11    11461.12    11493.39    437.01 o 
   1  12  11     7949.25     8280.84    832.32 o 
   2  12  11      519.56      339.63    172.77 o 
  -5  13  11       32.78      121.74    127.88 o 
  -4  13  11      134.50      164.32    149.36 o 
  -3  13  11      803.25      978.47    189.27 o 
  -2  13  11     6284.86     6795.55    319.72 o 
  -1  13  11     2512.60     2747.68    241.84 o 
   0  13  11     2544.90     2488.02    200.60 o 
   1  13  11      131.75      166.13    125.93 o 
  -5  14  11       62.42       86.09    160.96 o 
  -4  14  11     1126.14      986.94    226.16 o 
  -3  14  11      434.21      250.37    209.01 o 
  -2  14  11     2052.04     1957.90    198.33 o 
  -1  14  11     2145.76     2352.31    214.34 o 
   0  14  11     2198.57     2532.35    231.01 o 
   1  14  11     6136.56     7881.64    657.16 o 
  -4  15  11       81.43      264.51    176.32 o 
  -3  15  11      160.45      125.21    156.17 o 
  -2  15  11       12.68      -78.83    130.63 o 
  -1  15  11     1456.02     1634.65    196.95 o 
   0  15  11       43.34       20.18    164.61 o 
  -2  16  11       57.85      -12.10    140.44 o 
  -5   0  12      532.29      303.20    425.34 o 
  -4   0  12     5877.29     5843.32    431.15 o 
  -3   0  12       90.30      -85.39    137.70 o 
  -2   0  12     2937.05     3094.29    531.87 o 
  -1   0  12        4.66       18.12    151.77 o 
   0   0  12      285.04      187.58    168.70 o 
   1   0  12      923.81      896.16    463.38 o 
  -5   1  12      472.41      355.32    191.16 o 
  -4   1  12     1607.04     1540.29    177.68 o 
  -3   1  12     1101.34     1338.81    168.81 o 
  -2   1  12     6314.80     6077.63    291.57 o 
  -1   1  12      301.24      290.96    121.04 o 
   0   1  12      226.29        4.57    114.29 o 
   1   1  12      629.11      857.58    234.75 o 
  -5   2  12     1270.66     1341.58    244.89 o 
  -4   2  12       14.72       15.39    102.38 o 
  -3   2  12      215.27      218.82    122.27 o 
  -2   2  12        3.86      -39.63    105.23 o 
  -1   2  12     2986.92     2796.50    238.39 o 
   0   2  12     1732.81     1835.55    187.90 o 
   1   2  12      487.86      231.50    135.26 o 
  -5   3  12     1276.68     1089.79    190.85 o 
  -4   3  12       65.26      -94.53    112.66 o 
  -3   3  12       81.69       54.01    108.36 o 
  -2   3  12     2685.50     2771.32    218.76 o 
  -1   3  12     2605.61     2448.21    219.77 o 
   0   3  12     1358.67     1117.69    177.40 o 
   1   3  12     2351.44     2200.09    240.00 o 
  -5   4  12        7.34       44.89    131.62 o 
  -4   4  12       30.61       46.07    125.77 o 
  -3   4  12     1321.63     1242.49    156.78 o 
  -2   4  12     6507.36     7215.66    317.55 o 
  -1   4  12       38.64       47.60    111.01 o 
   0   4  12      208.36      205.14    119.18 o 
   1   4  12      173.67      155.26    114.90 o 
  -5   5  12       22.71      -48.87    126.98 o 
  -4   5  12      386.63      198.25    133.45 o 
  -3   5  12     4385.12     4472.03    250.79 o 
  -2   5  12     4940.83     5384.10    276.78 o 
  -1   5  12     1213.20     1291.08    170.57 o 
   0   5  12     1499.61     1612.79    163.88 o 
  -5   6  12       51.86     -131.67    131.67 o 
  -4   6  12     1002.04      995.11    179.96 o 
  -3   6  12      200.12      305.58    117.21 o 
  -2   6  12      173.31      104.53    110.03 o 
  -1   6  12       18.59       50.83     98.98 o 
   0   6  12        4.38      -89.32     99.02 o 
  -4   7  12     4263.75     4261.39    293.23 o 
  -3   7  12      806.18      952.58    219.48 o 
  -2   7  12      994.47      814.87    130.01 o 
  -1   7  12     4215.62     4413.20    309.24 o 
   0   7  12      177.70      192.93    109.61 o 
  -4   8  12       31.26       38.45    134.53 o 
  -3   8  12     3288.76     3531.42    241.14 o 
  -2   8  12     2702.05     2392.39    182.47 o 
  -1   8  12       25.82       53.47    101.86 o 
  -3   9  12      264.01      109.65    117.64 o 
  -2   9  12      118.25       26.94     99.99 o 
  -1   9  12      117.77      110.87    107.83 o 
                                                 
